# Supplementary material for: Genome-wide association study meta-analysis provides insights into the etiology of heart failure and its subtypes
Source: Nat Genet. 2025 Mar 4;57(4):815–28. doi: 10.1038/s41588-024-02064-3 (PMC11985341; doi:10.1038/s41588-024-02064-3)
Supplement: Supplementary file 6 — Supplementary Tables 1–27. [file 41588_2024_2064_MOESM6_ESM.xlsx]

## Sheet: Contents
Table number	Table ID	Table Title	Table Legend
1	participant	Study-level participant characteristics	Values in each cell represent number (proportion in percentage) for binary variables or mean ± standard deviation for continuous variables stratified by case / control status.
2	n-by_ancestry	Sample size by ancestry groups	Numbers of samples included in the GWAS analysis straified by phenotype and ancestry
3	gwas_hits	Sentinel genetic variants across heart failure phenotypes	Conditionally independent (sentinel) genetic variants at P < 5e-8 across heart failure subtypes, identified from the meta-analysis results using GCTA CoJo. The presented P-values are from two-sided association tests.
4	het_anc	Allelic effect heterogeneity across ancestry groups	Allelic effect heterogeneity across ancestry groups estimated using MR-MEGA. The presented P-values are from two-sided association tests.
5	compare_hits	Comparison with previous GWAS	Comparison of effect estimates in previous and present GWAS for previously reported lead variants for HF. The presented P-values are from two-sided association tests.
6	sex_metareg	Sex-differentiated genetic effects across heart failure sentinel variants	Meta-regression estimate of associations between genetic effects and proportion of sex across contributing studies. The presented P-values are from two-sided association tests.
7	lambda_gc	Genomic inflation estimates	Genomic inflation factor across heart failure phenotypes in GWAS meta-anaysis with all ancestries and European ancestry subset
8	pgs	Polygenic risk score association	Associations between polygenic risk score and risk of the overall heart failure phenotype across deciles of polygenic risk score in UK Biobank. The presented P-values are from two-sided association tests.
9	finemap	Finemapped genetic variants across heart failure susceptibility loci	Variants within 95% credible sets identified from functionally-informed finemapping with PolyFun+SuSiE
10	gene_mapping	Candidate and prioritised effector genes across heart failure susceptibility loci	Estimated score (in 0-100 scale) for predictors and binary score (True / False) for classifiers used in the gene prioritisation scheme to identify candidate and effector genes for heart failure. Coloc = colocalization, Mendel = Mendelian disease overlap, ABC = activity-by-contact measure for enhancer-gene activity of overlapping lead variants and their proxies or finemapped variants, Overall = we…
11	pathway_gene	Pathway enrichment	Enriched pathways (at false discovery rate <1%) identified from enrichment analysis of candidate and prioritised effector HF gene sets using gprofiler. The presented P-values are from one-sided enrichment tests.
12	tissue_enrich	Enrichment of tissue and cell types across organs	Heritability enrichment of tissues and cell types across organs estimated using LDSC-SEG. The presented P-values are from one-sided enrichment tests.
13	sc_enrich	Enrichment of cardiac cell types	Enrichment of cardiac cell types from non-failing heart estimated using LDSC-SEG and MAGMA. The presented P-values are from one-sided enrichment tests.
14	sc_deg	Differential gene expression across cardiac cell types	Differential gene expression between non-failing and failing heart samples across cardiac cell types, showing differentially expressed HF genes in at least 1 cell type at false discovery rate <1%. The presented P-values are from two-sided tests, adjusted for multiple testing using Benjamini-Hochberg procedure.
15	phewas	Phenome-wide association analysis	Associations of heart failure sentinel variants across disease phenotypes in UK Biobank which passed multiple testing correction at false discovery rate <1%. The presented P-values are from two-sided association tests.
16	graph_by_cluster	Heart failure aetiological cluster	Aetiological clusters within the locus-phenotype pleiotropy network identified using walktrap community detection algorithm
17	gwas_lookup	Cross-trait association of heart failure sentinel variants	Associations of heart failure sentinel variants (or their proxies) across 24 GWAS traits. The presented P-values are from two-sided association tests.
18	coloc_results	Cross-trait genetic colocalisation	Cross-trait genetic colocalisation of heart failure (or heart failure subtype with strongest association) across 24 GWAS traits at heart fialure loci which passed posterior probability of shared causal variants > 0.8
19	rg_results	Pairwise genetic correlation	Pairwise genetic correlation between pairs of HF subtypes or pairs of HF subtypes and 24 GWAS traits estimated using LDSC. The presented P values are from two-sided tests.
20	mr_results	Mendelian randomisation effect estimate of related traits on heart failure	Causal effects of 24 GWAS traits across HF subtypes estimated using two-sample Mendelian randomisation. The presented P values are from two-sided tests.
21	cohort_desc	Cohort description	Cohort description
22	hf_definition	Study-level heart failure definition	Study-level heart failure definition
23	genotype	Study-level genotyping and genetic analysis	Details of study-level genotyping and genetic analysis
24	tissue_category	Tissue and cell type classification	Classification of tissues and cell types used in enrichment analysis with LDSC-SEG
25	sn_NonFailing_N	Single nuclei transcriptomics sample size	Numbers of single nuclei in failing and non-failing hearts per cell type
26	phewas_network	Centrality measures of pleiotropy network nodes	Eigenvector centraility measures of locus or phenotype nodes included in the pleiotropy network analysis
27	GWAS_source	Source of GWAS datasets	Source of GWAS datasets used in the local pleiotropy assessement, cross-trait colocalisation, genetic correlation, and Mendelian randomisation analyses

## Sheet: 1-participant
Phenotype	Ancestry	Study	N total		Male sex		Age (years)		BMI (kg / m²)		Hypertension		MI		AF		Type 2 DM		CKD		LVEF <50%
			Case	Control	Case	Control	Case	Control	Case	Control	Case	Control	Case	Control	Case	Control	Case	Control	Case	Control	Case	Control
Heart failure	AFR	ARIC	951	1876	342 (36.0%)	704 (37.5%)	54.7 ± 5.6	52.7 ± 5.7	31.5 ± 7.3	29.5 ± 6.0	785 (83.1%)	1364 (73.6%)	222 (23.3%)	188 (10.0%)	48 (5.0%)	155 (8.3%)	428 (47.0%)	606 (34.2%)	154 (19.2%)	259 (16.3%)
		BioVU	1155	3992	517 (44.8%)	1619 (40.6%)			31.8 ± 9.4	29.7 ± 9.3	789 (68.3%)	2570 (64.4%)	463 (40.1%)	697 (17.5%)	115 (10.0%)	213 (5.3%)	264 (22.9%)	871 (21.8%)	327 (28.3%)	1109 (27.8%)	438 (37.9%)	157 (3.9%)
		CHS	257	509	97 (37.7%)	189 (37.1%)	73.3 ± 5.4	72.4 ± 5.6	29.5 ± 6.4	27.8 ± 4.8	201 (78.5%)	357 (70.1%)	27 (10.5%)	26 (5.1%)	5 (2.0%)	3 (0.6%)	80 (31.9%)	96 (19.5%)	53 (21.7%)	62 (12.9%)	12 (6.1%)	5 (1.2%)
		HFPGR	800	506
		UK Biobank	129	6691	78 (60.5%)	2565 (38.3%)	58.3 ± 8.9	52.2 ± 8.1	32.1 ± 7.0	29.6 ± 5.5	66 (51.2%)	2690 (40.2%)	11 (8.5%)	163 (2.4%)	12 (9.3%)	175 (2.6%)	37 (28.7%)	1166 (17.4%)	9 (7.0%)	319 (4.8%)	1 (0.8%)	2 (0.0%)
Heart failure	AMR	ORIGIN	157	2059	110 (70.1%)	1219 (59.2%)	67.3 ± 8.1	64.1 ± 8.0	30.2 ± 5.5	30.3 ± 5.5	138 (87.9%)	1700 (82.6%)	36 (22.9%)	256 (12.4%)			149 (94.9%)	1924 (93.4%)			30 (19.1%)
Heart failure	EAS	BBJ	9413	203040	5904 (62.7%)	103443 (50.9%)	68.7 ± 12.2	61.7 ± 13.7
Heart failure	EUR	ARIC	2230	6915	1127 (50.5%)	3161 (45.7%)	56.4 ± 5.4	53.6 ± 5.6	29.3 ± 5.9	27.7 ± 5.1	1441 (65.4%)	3679 (53.8%)	565 (25.3%)	679 (9.8%)	190 (8.5%)	519 (7.5%)	646 (29.5%)	1294 (19.1%)	375 (18.6%)	991 (15.6%)
		BIOSTAT-CHF	1561	954	1042 (66.8%)	473 (49.6%)	70.2 ± 11.2	66.6 ± 12.4	29.0 ± 6.3	27.4 ± 4.7	916 (58.7%)		768 (49.2%)		694 (44.5%)		490 (31.4%)	0 (0.0%)	702 (45.0%)
		Bio-SHiFT / TRIUMPH / Doetinchem	619	1467	421 (68.0%)	646 (44.0%)	68.0 ± 13.0	40.0 ± 9.0	27.8 ± 5.2	24.2 ± 3.3	183 (30.0%)	248 (17.0%)	258 (42.0%)	0 (0.0%)			4 (1.0%)	10 (1.0%)			490 (90.0%)
		BioVU	6571	23881	3669 (55.8%)	11102 (46.5%)			29.9 ± 8.3	28.6 ± 7.9	4201 (63.9%)	15220 (63.7%)	3238 (49.3%)	5852 (24.5%)	1574 (24.0%)	3499 (14.7%)	1528 (23.3%)	4700 (19.7%)	1076 (16.4%)	3807 (15.9%)	2323 (35.4%)	1340 (5.6%)
		CHB-CVDC / DBDS	24957	207115	15385 (61.6%)	104936 (50.7%)	78.5 ± 12.4	59.1 ± 19.9			16436 (65.9%)	66644 (32.2%)	8646 (34.6%)	12765 (6.2%)	12953 (51.9%)	25065 (12.1%)	6477 (26.0%)	17070 (8.2%)
		CHS	1123	2145	461 (41.1%)	461 (41.1%)	72.6 ± 5.3	72.2 ± 5.4	26.8 ± 4.6	26.0 ± 4.3	681 (60.6%)	1038 (48.5%)	0 (0.0%)	0 (0.0%)	33 (2.9%)	33 (1.5%)	163 (14.6%)	218 (10.2%)	152 (16.1%)	210 (11.2%)	19 (1.7%)	23 (1.1%)
		COGEN	636	2215	243 (38.2%)	907 (40.9%)	67.6 ± 10.3	64.2 ± 10.9	28.3 ± 5.2	27.5 ± 5.0	453 (71.2%)	1277 (57.7%)	180 (28.3%)	292 (13.2%)	80 (12.6%)	115 (5.2%)	148 (23.3%)	407 (18.4%)
		DiscovEHR-GSA	2806	65531	1480 (52.7%)	24379 (37.2%)	71.0 ± 12.4	53.4 ± 16.9	33.5 ± 9.1	31.1 ± 7.7	2497 (89.0%)	27221 (41.5%)	598 (21.3%)	1906 (2.9%)	1234 (44.0%)	2947 (4.5%)	980 (34.9%)	7984 (12.2%)	1367 (48.7%)	5547 (8.5%)	1287 (49.0%)	1906 (8.2%)
		DiscovEHR-OMNI	6373	50160	3479 (54.6%)	19550 (39.0%)	75.1 ± 11.5	59.7 ± 17.0	31.5 ± 8.6	31.1 ± 7.9	5998 (94.1%)	29732 (59.3%)	1968 (30.9%)	3551 (7.1%)	3117 (48.9%)	3978 (7.9%)	2588 (40.6%)	10725 (21.4%)	3835 (60.2%)	8531 (17.0%)	3296 (54.3%)	3492 (13.6%)
		ENGAGE	4253	4489	2570 (60.4%)	2760 (61.5%)	73.2 ± 8.3	71.2 ± 9.0	30.0 ± 5.7	30.8 ± 6.1	4034 (94.9%)	4245 (94.6%)	456 (10.7%)	825 (18.4%)	4253 (100.0%)	4489 (100.0%)	1931 (45.4%)	1579 (35.2%)	405 (9.5%)	593 (13.2%)
		EPHESUS	1092	882	793 (72.6%)	428 (48.5%)	63.4 ± 11.5	72.8 ± 7.6	27.6 ± 4.5	27.8 ± 5.6	581 (53.2%)	380 (43.1%)	1092 (100.0%)	15 (1.7%)	99 (9.1%)	22 (2.5%)	322 (29.5%)	89 (10.1%)	48 (4.4%)	5 (0.6%)	1092 (100.0%)
		EPIC-Norfolk	2212	17038	1293 (58.5%)	7728 (45.4%)	66.3 ± 7.1	58.3 ± 9.0	27.4 ± 4.1	26.1 ± 3.8	829 (37.5%)	2668 (15.7%)	586 (26.5%)	827 (4.9%)			131 (5.9%)	289 (1.7%)
		Estonian Biobank	8393	187040	3311 (39.4%)	64086 (34.3%)	75.16 ± 10.82	48.96 ± 16.63	30.69 ± 6.16	25.89 ± 5.04	8043 (95.8%)	49302 (26.4%)	2303 (27.4%)	2482 (1.3%)	3931 (46.8%)	4858 (2.6%)	3093 (36.8%)	9315 (5.0%)	1397 (16.6%)	1015 (0.5%)
		FHS	476	3290	236 (49.6%)	1447 (44.0%)	73.0 ± 6.0	61.0 ± 12.0	29.0 ± 5.1	27.5 ± 4.9	357 (75.0%)	1374 (41.8%)	197 (41.4%)	310 (9.4%)			100 (21.8%)	257 (8.0%)			215 (45.2%)
		FOURIER	9875	1994	7552 (76.5%)	1564 (78.4%)	62.7 ± 8.8	63.8 ± 8.7	29.6 ± 4.9	30.3 ± 5.2	7676 (77.7%)	1689 (84.7%)	7885 (79.8%)	1795 (90.0%)	706 (7.1%)	353 (17.7%)	3141 (31.8%)	825 (41.4%)
		FinnGen (r3)	13843	121422	8523 (61.6%)	52819 (43.5%)
		GRADE	1060	7709	887 (83.7%)	4872 (63.2%)	63.9 ± 11.4	64.8 ± 12.4	29.1 ± 6.1	27.7 ± 5.2	621 (58.6%)	5096 (66.8%)	602 (56.9%)	302 (3.9%)	111 (18.4%)	0 (0.0%)	361 (34.0%)	1226 (16.0%)
		GoDARTS-AFFY	627	3217
		GoDARTS-BROAD	127	1793
		GoDARTS-ILLUMINA	473	3192
		HFPGR	860	318
		LURIC	1007	2054	727 (72.2%)	1417 (69.0%)	65.3 ± 9.9	61.5 ± 10.7	27.8 ± 4.3	27.3 ± 3.9	744 (73.9%)	1481 (72.1%)	501 (49.8%)	817 (39.8%)	285 (28.3%)	83 (4.0%)	516 (51.2%)	720 (35.1%)	234 (23.2%)	191 (9.3%)
		MAGnet	2205	4523
		MDCS	1177	19197	641 (54.5%)	7320 (38.1%)	64.2 ± 6.8	58.2 ± 8.1	27.7 ± 4.6	25.8 ± 4.0	384 (35.6%)	3047 (17.0%)	140 (13.0%)	503 (2.8%)	431 (36.6%)	2395 (12.5%)	104 (9.6%)	533 (3.0%)
		MGB	5542	20242	3434 (62.0%)	8615 (42.6%)	71.7 ± 13.0	59.0 ± 16.5	28.8 ± 6.6	27.3 ± 5.9	4721 (85.2%)	7042 (34.8%)	2213 (39.9%)	898 (4.4%)	3160 (57.0%)	1960 (9.7%)	1234 (22.3%)	988 (4.9%)	2395 (43.2%)	1919 (9.5%)
		MHI Biobank	737	1527	566 (76.8%)	647 (42.4%)	66.7 ± 9.8	59.6 ± 11.9	29.7 ± 5.9	28.3 ± 5.4	540 (73.4%)	583 (38.4%)	429 (58.4%)	0 (0.0%)	342 (46.7%)	0 (0.0%)	278 (37.7%)	144 (9.4%)	208 (28.2%)	9 (0.6%)	495 (67.2%)
		ORIGIN	114	1817	85 (74.6%)	1246 (68.6%)	64.8 ± 8.0	62.3 ± 7.8	31.7 ± 5.9	30.7 ± 5.1	104 (91.2%)	1496 (82.3%)	30 (26.3%)	230 (12.7%)			109 (95.6%)	1600 (88.1%)			43 (37.7%)
		PEGASUS	1490	8072	1063 (71.3%)	6286 (77.9%)	67.2 ± 8.9	65.4 ± 8.2	29.7 ± 5.3	29.0 ± 4.8	1230 (82.6%)	6023 (74.6%)	391 (26.2%)	1405 (17.4%)	129 (8.7%)	302 (3.7%)	622 (41.7%)	2232 (27.7%)	174 (11.7%)	337 (4.2%)
		PIVUS	116	833	74 (63.8%)	400 (48.0%)	70.2 ± 0.1	70.2 ± 0.2	28.7 ± 5.4	26.8 ± 4.1			36 (31.0%)	71 (8.5%)	57 (49.1%)	100 (12.0%)	18 (15.5%)	64 (7.7%)	63 (54.3%)	338 (40.6%)	15 (12.9%)	15 (1.8%)
		PREVEND	163	3486	109 (66.9%)	1771 (50.8%)	61.3 ± 9.8	49.1 ± 12.3	27.9 ± 4.4	26.0 ± 4.2	119 (73.0%)	1119 (32.6%)	32 (19.8%)	80 (2.3%)	52 (33.5%)	95 (2.8%)	19 (11.8%)	132 (3.8%)
		PROSPER	211	5033	123 (58.3%)	2401 (47.7%)	76.3 ± 3.6	75.3 ± 3.3	27.4 ± 4.5	26.8 ± 4.2	122 (57.8%)	3135 (62.3%)	59 (28.0%)	649 (12.9%)	0 (0.0%)	0 (0.0%)	30 (14.2%)	514 (10.2%)	103 (48.8%)	1446 (28.7%)
		RS1	876	3807
		SAVOR	796	4797	578 (72.6%)	3353 (69.9%)	67.0 ± 8.8	66.0 ± 7.9	33.3 ± 6.0	32.2 ± 5.3	682 (85.7%)	3927 (81.9%)	492 (61.8%)	1844 (38.4%)	170 (21.4%)	385 (8.0%)	795 (99.9%)	4796 (100.0%)	563 (70.7%)	4106 (85.6%)
		SHIP	352	1126	160 (45.5%)	613 (54.4%)	60.0 ± 13.9	50.7 ± 16.0	29.1 ± 4.7	27.2 ± 4.5	249 (70.7%)	592 (52.7%)	89 (25.3%)	99 (8.8%)	47 (22.3%)	34 (6.4%)	61 (17.3%)	66 (5.9%)	75 (21.4%)	93 (8.3%)	33 (15.5%)	112 (14.3%)
		SOLID	1163	5964	834 (71.7%)	4557 (76.4%)	66.8 ± 10.0	64.4 ± 9.0	28.9 ± 5.2	28.8 ± 4.9	942 (81.0%)	4233 (71.0%)	591 (50.8%)	1907 (32.0%)	214 (18.4%)	400 (6.7%)	482 (41.4%)	1874 (31.4%)	255 (21.9%)	572 (9.6%)
		TwinGene	558	6205	319 (57.2%)	2979 (48.0%)	66.6 ± 8.0	57.4 ± 7.7	26.3 ± 4.1	25.0 ± 3.3
		UK Biobank	11903	396512	7831 (65.8%)	179785 (45.3%)	62.4 ± 5.9	56.8 ± 8.0	29.9 ± 5.8	27.3 ± 4.7	6080 (51.1%)	106312 (26.8%)	2273 (19.1%)	13316 (3.4%)	3287 (27.6%)	21077 (5.3%)	2180 (18.3%)	24784 (6.3%)	991 (8.3%)	13412 (3.4%)	132 (1.1%)	216 (0.1%)
		ULSAM	288	891	288 (100.0%)	891 (100.0%)	71.1 ± 0.7	71.0 ± 0.6	26.8 ± 3.6	26.1 ± 3.3	227 (78.8%)	605 (67.9%)	33 (11.5%)	57 (6.4%)	18 (6.2%)	34 (3.8%)	65 (22.6%)	142 (15.9%)	19 (6.6%)	56 (6.3%)	20 (6.9%)	13 (1.5%)
		WGHS	479	22791	0 (0%)	0 (0%)	73.3 ± 10	73.8 ± 7.4	28.3 ± 5.8	25.9 ± 4.9	258 (53.9%)	5456 (23.9%)	68 (14.1%)	396 (1.7%)	141 (29.4%)	1245 (5.5%)	110 (23%)	2515 (11%)
		deCODE	20189	347165	10621 (52.6%)	176786 (50.9%)			29.8 ± 5.6	28.1 ± 5.4	11382 (56.4%)	63112 (18.2%)	7314 (36.2%)	17427 (5.0%)	8693 (43.1%)	11474 (3.3%)	3418 (16.9%)	10589 (3.1%)	8781 (43.5%)	13562 (3.9%)	2568 (12.7%)	986 (0.3%)
Heart failure	SAS	Genes & Health	554	21807
		UK Biobank	225	6343	168 (74.7%)	3248 (51.2%)	60.4 ± 7.3	54.0 ± 8.5	29.0 ± 5.5	27.3 ± 4.5	137 (60.9%)	2476 (39.0%)	72 (32.0%)	500 (7.9%)	21 (9.3%)	217 (3.4%)	103 (45.8%)	1751 (27.6%)	20 (8.9%)	340 (5.4%)	0 (0.0%)	3 (0.0%)
Non-ischaemic HF	AFR	ARIC	561	1683	179 (31.9%)	604 (35.9%)	54.6 ± 5.7	52.6 ± 5.7	32.2 ± 8.0	29.5 ± 6.0	452 (81.2%)	1206 (72.4%)	83 (14.8%)	115 (6.8%)	28 (5.0%)	143 (8.5%)	227 (42.5%)	539 (33.9%)	71 (15.1%)	226 (15.9%)
		BioVU	401	3295	171 (42.6%)	1290 (39.2%)			33.5 ± 9.7	30.0 ± 9.5	293 (73.1%)	2019 (61.3%)	0 (0.0%)	0 (0.0%)	32 (8.0%)	131 (4.0%)	90 (22.4%)	688 (20.9%)	101 (25.2%)	862 (26.2%)	122 (30.4%)	77 (2.3%)
		CHS	137	531	43 (31.4%)	201 (37.9%)	73.5 ± 5.8	72.4 ± 5.5	30.1 ± 7.1	28.0 ± 4.9	104 (76.5%)	378 (71.2%)	0 (0.0%)	0 (0.0%)	3 (2.2%)	2 (0.4%)	46 (34.3%)	107 (20.8%)	31 (23.8%)	70 (14.0%)	4 (4.0%)	7 (1.6%)
		HFPGR	432	506
		UK Biobank	80	6740	44 (55.0%)	2599 (38.6%)	58.0 ± 8.9	52.3 ± 8.2	33.0 ± 7.4	29.6 ± 5.5	38 (47.5%)	2735 (40.6%)	0 (0.0%)	196 (2.9%)	5 (6.2%)	201 (3.0%)	19 (23.8%)	1192 (17.7%)	5 (6.2%)	340 (5.0%)	1 (1.2%)	2 (0.0%)
Non-ischaemic HF	AMR	ORIGIN	94	1795	64 (68.1%)	1024 (57.0%)	68.1 ± 8.4	64.1 ± 8.1	30.4 ± 6.3	30.2 ± 5.5	79 (84.0%)	1471 (82.0%)					89 (94.7%)	1674 (93.3%)			15 (16.0%)
Non-ischaemic HF	EUR	ARIC	1147	5893	438 (38.2%)	2442 (41.4%)	56.2 ± 5.4	53.5 ± 5.6	29.3 ± 6.3	27.6 ± 5.2	699 (61.6%)	3054 (52.3%)	116 (10.1%)	319 (5.4%)	105 (9.2%)	426 (7.2%)	246 (21.9%)	1042 (18.0%)	168 (16.0%)	811 (15.0%)
		Bio-SHiFT / TRIUMPH / Doetinchem	238	1467	144 (60.5%)	646 (44.0%)	64.0 ± 15.0	40.0 ± 9.0	27.6 ± 5.3	24.2 ± 3.3	71 (30.0%)	248 (17.0%)	0 (0.0%)	0 (0.0%)			1 (1.0%)	10 (1.0%)			180 (86.0%)
		BioVU	1826	18029	866 (47.4%)	7688 (42.6%)			31.8 ± 9.0	28.8 ± 8.0	1158 (63.4%)	10652 (59.1%)	0 (0.0%)	0 (0.0%)	399 (21.9%)	2123 (11.8%)	416 (22.8%)	3323 (18.4%)	279 (15.3%)	2656 (14.7%)	501 (27.4%)	529 (2.9%)
		CHB-CVDC / DBDS	9143	179638	4822 (52.7%)	87792 (48.9%)	78.8 ± 13.5	56.9 ± 19.8			5242 (57.3%)	50380 (28.0%)	0 (0.0%)	0 (0.0%)	4902 (53.6%)	18087 (10.1%)	1922 (21.0%)	12178 (6.8%)
		CHS	551	2450	206 (37.4%)	982 (40.1%)	73.3 ± 5.8	72.1 ± 5.3	27.1 ± 4.8	26.2 ± 4.4	330 (59.9%)	1230 (50.3%)	0 (0.0%)	0 (0.0%)	23 (4.2%)	38 (1.6%)	85 (15.6%)	263 (10.8%)	93 (19.3%)	241 (11.4%)	11 (2.0%)	27 (1.1%)
		DiscovEHR-GSA	1352	59942	621 (45.9%)	21450 (35.8%)	70.0 ± 13.0	52.4 ± 16.8	35.0 ± 9.8	31.1 ± 7.8	1196 (88.5%)	23169 (38.7%)	0 (0.0%)	0 (0.0%)	535 (39.6%)	2022 (3.4%)	456 (33.7%)	6778 (11.3%)	614 (45.4%)	4389 (7.3%)	402 (32.9%)	770 (4.2%)
		DiscovEHR-OMNI	2265	41449	1075 (47.5%)	14350 (34.6%)	74.4 ± 12.1	57.7 ± 17.0	33.4 ± 9.5	31.3 ± 8.0	2110 (93.2%)	22550 (54.4%)	0 (0.0%)	0 (0.0%)	977 (43.1%)	2235 (5.4%)	924 (40.8%)	8161 (19.7%)	1284 (56.7%)	6013 (14.5%)	734 (35.6%)	1032 (5.8%)
		EPIC-Norfolk	1364	15810	730 (53.5%)	6927 (43.8%)	66.9 ± 6.9	57.9 ± 9.0	27.5 ± 4.3	26.1 ± 3.8	470 (34.5%)	2300 (14.6%)	0	0			65 (4.8%)	232 (1.5%)
		Estonian Biobank	5740	183632	1865 (32.5%)	62202 (33.9%)	75.11 ± 11.06	48.36 ± 16.29	31.26 ± 6.38	25.86 ± 5.04	5489 (95.6%)	46907 (25.5%)	103 (1.8%)	219 (0.1%)	2489 (43.4%)	4341 (2.4%)	2105 (36.7%)	8726 (4.8%)	838 (14.6%)	917 (0.5%)
		FHS	279	2980	125 (44.8%)	1259 (42.2%)	73.0 ± 11.0	61.0 ± 12.0	29.4 ± 5.8	27.5 ± 4.9	192 (68.8%)	1152 (38.7%)					42 (15.8%)	214 (7.4%)			96 (34.4%)
		GoDARTS-AFFY	272	2561
		GoDARTS-ILLUMINA	200	2645
		HFPGR	320	318
		MAGnet	916	3484
		MDCS	503	16176	231 (45.9%)	5525 (34.2%)	64.0 ± 7.2	57.5 ± 8.1	27.7 ± 4.8	25.6 ± 4.0	145 (31.9%)	2253 (14.8%)	0 (0%)	0 (0%)	185 (36.8%)	1655 (10.2%)	35 (7.7%)	322 (2.1%)
		ORIGIN	60	1579	43 (71.7%)	1052 (66.6%)	65.7 ± 8.3	62.2 ± 7.7	31.2 ± 6.0	30.7 ± 5.1	55 (91.7%)	1289 (81.6%)					58 (96.7%)	1399 (88.6%)			22 (36.7%)
		PIVUS	81	781	45 (55.6%)	359 (46.0%)	70.2 ± 0.1	70.2 ± 0.2	28.9 ± 5.9	26.8 ± 4.2	69 (85.2%)	542 (69.4%)	11 (13.6%)	38 (4.9%)	44 (54.3%)	95 (12.2%)	10 (12.4%)	58 (7.4%)	44 (54.3%)	312 (40.0%)	8 (9.9%)	10 (1.3%)
		PROSPER	151	4384	81 (53.6%)	1950 (44.5%)	76.4 ± 3.7	75.3 ± 3.3	27.6 ± 4.7	26.8 ± 4.2	97 (64.2%)	2865 (65.4%)	0 (0.0%)	0 (0.0%)	0 (0.0%)	0 (0.0%)	19 (12.6%)	448 (10.2%)	65 (43.0%)	1237 (28.2%)
		SHIP	248	1015	86 (34.7%)	523 (51.5%)	57.9 ± 14.2	49.2 ± 15.8	29.0 ± 4.6	27.1 ± 4.5	172 (69.4%)	512 (50.5%)	0 (0.0%)	0 (0.0%)	26 (17.0%)	29 (6.0%)	32 (12.9%)	56 (5.5%)	52 (21.1%)	80 (7.9%)	20 (12.5%)	96 (13.4%)
		TwinGene	401	5818	220 (54.9%)	2680 (46.1%)	66.1 ± 7.9	57.1 ± 7.5	26.3 ± 4.1	24.9 ± 3.3
		UK Biobank	6905	401510	4254 (61.6%)	183362 (45.7%)	62.0 ± 6.2	56.8 ± 8.0	29.7 ± 5.9	27.4 ± 4.7	2833 (41.0%)	110277 (27.5%)	0 (0.0%)	16299 (4.1%)	1568 (22.7%)	23745 (5.9%)	933 (13.5%)	26502 (6.6%)	450 (6.5%)	14885 (3.7%)	77 (1.1%)	271 (0.1%)
		ULSAM	245	829	245 (100.0%)	829 (100.0%)	71.1 ± 0.6	71.0 ± 0.6	26.8 ± 3.6	26.1 ± 3.4	196 (80.0%)	565 (68.2%)	0 (0%)	0 (0%)	17 (6.9%)	33 (4.0%)	57 (23.3%)	134 (16.2%)	16 (6.5%)	53 (6.4%)	15 (6.1%)	10 (1.2%)
		deCODE	7874	315502	3375 (42.9%)	156525 (49.6%)			29.9 ± 5.9	27.9 ± 5.5	4331 (55.0%)	50581 (16.0%)	0 (0.0%)	0 (0.0%)	3199 (40.6%)	7474 (2.4%)	998 (12.7%)	7810 (2.5%)	2779 (35.3%)	8999 (2.9%)	466 (5.9%)	252 (0.1%)
Non-ischaemic HF	SAS	Genes & Health	154	20667
		UK Biobank	72	6496	40 (55.6%)	3376 (52.0%)	59.5 ± 7.3	54.2 ± 8.5	29.6 ± 6.4	27.3 ± 4.5	43 (59.7%)	2601 (40.0%)	0 (0.0%)	623 (9.6%)	11 (15.3%)	268 (4.1%)	26 (36.1%)	1864 (28.7%)	7 (9.7%)	399 (6.1%)	0 (0.0%)	3 (0.0%)
Non-ischaemic HFrEF	AFR	BioVU	160	3295	78 (48.8%)	1290 (39.2%)			30.8 ± 8.4	30.0 ± 9.5	107 (66.9%)	2019 (61.3%)	0 (0.0%)	0 (0.0%)	16 (10.0%)	131 (4.0%)	28 (17.5%)	688 (20.9%)	40 (25.0%)	862 (26.2%)	160 (100.0%)	77 (2.3%)
		HFPGR	271	506
Non-ischaemic HFrEF	EUR	Bio-SHiFT / TRIUMPH / Doetinchem	194	1467	125 (64.4%)	646 (44.0%)	61.0 ± 14.0	40.0 ± 9.0	27.5 ± 5.2	24.2 ± 3.3	47 (24.0%)	248 (17.0%)	0 (0.0%)	0 (0.0%)			1 (1.0%)	10 (1.0%)			180 (93.0%)
		BioVU	660	18029	397 (60.2%)	7688 (42.6%)			29.9 ± 8.0	28.8 ± 8.0	333 (50.5%)	10652 (59.1%)	0 (0.0%)	0 (0.0%)	161 (24.4%)	2123 (11.8%)	142 (21.5%)	3323 (18.4%)	76 (11.5%)	2656 (14.7%)	660 (100.0%)	529 (2.9%)
		CHS	82	2919	36 (43.9%)	1152 (39.5%)	73.3 ± 5.7	72.3 ± 5.4	26.9 ± 4.2	26.3 ± 4.5	56 (68.3%)	1504 (51.6%)	0 (0.0%)	0 (0.0%)	5 (6.1%)	56 (1.9%)	19 (23.7%)	329 (11.3%)	16 (22.5%)	318 (12.6%)	11 (13.4%)	27 (0.9%)
		DiscovEHR-GSA	402	59942	210 (52.2%)	21450 (35.8%)	67.2 ± 14.2	52.4 ± 16.8	32.9 ± 9.3	31.1 ± 7.8	325 (80.8%)	23169 (38.7%)	0 (0.0%)	0 (0.0%)	177 (44.0%)	2022 (3.4%)	121 (30.1%)	6778 (11.3%)	164 (40.8%)	4389 (7.3%)	402 (100.0%)	770 (4.2%)
		DiscovEHR-OMNI	734	41449	414 (56.4%)	14350 (34.6%)	73.4 ± 12.4	57.7 ± 17.0	32.4 ± 9.0	31.3 ± 8.0	682 (92.9%)	22550 (54.4%)	0 (0.0%)	0 (0.0%)	379 (51.6%)	2235 (5.4%)	314 (42.8%)	8161 (19.7%)	389 (53.0%)	6013 (14.5%)	734 (100.0%)	1032 (5.8%)
		Estonian Biobank	245	183632	166 (67.8%)	62202 (33.9%)	67.27 ± 11.73	47.55 ± 15.72	30.97 ± 6.81	25.86 ± 5.04	208 (84.9%)	46907 (25.5%)	4 (1.6%)	219 (0.1%)	174 (71.0%)	4341 (2.4%)	91 (37.1%)	8726 (4.8%)	40 (16.3%)	917 (0.5%)
		GoDARTS-AFFY	134	2561
		HFPGR	170	318
		MAGnet	769	3484
		PIVUS	8	781	5 (62.5%)	359 (46.0%)	70.2 ± 0.1	70.2 ± 0.2	29.6 ± 6.7	26.8 ± 4.2	4 (50.0%)	542 (69.4%)	1 (12.5%)	38 (4.9%)	5 (62.5%)	95 (12.2%)	3 (37.5%)	58 (7.4%)	5 (62.5%)	312 (40.0%)	8 (100.0%)	10 (1.3%)
		UK Biobank	978	407437	705 (72.1%)	186911 (45.9%)	60.8 ± 6.5	56.9 ± 8.0	29.4 ± 5.4	27.4 ± 4.8	312 (31.9%)	114206 (28.0%)	0 (0.0%)	17556 (4.3%)	198 (20.2%)	26591 (6.5%)	89 (9.1%)	27974 (6.9%)	42 (4.3%)	16133 (4.0%)	77 (7.9%)	271 (0.1%)
		ULSAM	15	829	15 (100.0%)	829 (100.0%)	71.2 ± 0.3	71.0 ± 0.6	25.8 ± 3.5	26.1 ± 3.4	11 (73.3%)	565 (68.2%)	0 (0%)	0 (0%)	2 (13.3%)	33 (4.0%)	5 (33.3%)	134 (16.2%)	2 (13.3%)	53 (6.4%)	15 (100.0%)	10 (1.2%)
		deCODE	584	212982	369 (63.2%)	106088 (49.8%)			30.2 ± 6.2	27.9 ± 5.5	341 (58.4%)	50405 (23.7%)	0 (0.0%)	0 (0.0%)	345 (59.1%)	7372 (3.5%)	108 (18.5%)	7807 (3.7%)	267 (45.7%)	8963 (4.2%)	466 (79.8%)	251 (0.1%)
Non-ischaemic HFpEF	AFR	BioVU	172	3295	59 (34.3%)	1290 (39.2%)			36.3 ± 9.9	30.0 ± 9.5	139 (80.8%)	2019 (61.3%)	0 (0.0%)	0 (0.0%)	11 (6.4%)	131 (4.0%)	48 (27.9%)	688 (20.9%)	44 (25.6%)	862 (26.2%)	0 (0.0%)	77 (2.3%)
Non-ischaemic HFpEF	AMR	ORIGIN	79	1795	53 (67.1%)	1024 (57.0%)	69.2 ± 8.2	64.1 ± 8.1	30.4 ± 6.4	30.2 ± 5.5	13 (16.5%)	1471 (82.0%)					74 (93.7%)	1674 (93.3%)
Non-ischaemic HFpEF	EUR	BioVU	894	18029	324 (36.2%)	7688 (42.6%)			33.2 ± 9.1	28.8 ± 8.0	658 (73.6%)	10652 (59.1%)	0 (0.0%)	0 (0.0%)	187 (20.9%)	2123 (11.8%)	220 (24.6%)	3323 (18.4%)	172 (19.2%)	2656 (14.7%)	0 (0.0%)	529 (2.9%)
		CHS	147	2854	50 (34.0%)	1138 (39.9%)	72.4 ± 5.3	72.3 ± 5.4	27.8 ± 4.9	26.3 ± 4.4	76 (51.7%)	1484 (52.1%)	0 (0.0%)	0 (0.0%)	5 (3.4%)	56 (2.0%)	16 (11.0%)	332 (11.7%)	22 (16.8%)	312 (12.7%)	2 (1.4%)	36 (1.3%)
		DiscovEHR-GSA	582	59942	235 (40.4%)	21450 (35.8%)	70.8 ± 11.4	52.4 ± 16.8	36.2 ± 9.2	31.1 ± 7.8	537 (92.3%)	23169 (38.7%)	0 (0.0%)	0 (0.0%)	223 (38.3%)	2022 (3.4%)	208 (35.7%)	6778 (11.3%)	279 (47.9%)	4389 (7.3%)	0 (0.0%)	770 (4.2%)
		DiscovEHR-OMNI	1021	41449	435 (42.6%)	14350 (34.6%)	74.8 ± 11.9	57.7 ± 17.0	34.1 ± 9.7	31.3 ± 8.0	959 (93.9%)	22550 (54.4%)	0 (0.0%)	0 (0.0%)	425 (41.6%)	2235 (5.4%)	397 (38.9%)	8161 (19.7%)	640 (62.7%)	6013 (14.5%)	0 (0.0%)	1032 (5.8%)
		GoDARTS-AFFY	111	2561
		PIVUS	57	781	32 (56.1%)	359 (46.0%)	70.2 ± 0.1	70.2 ± 0.2	28.3 ± 5.2	26.8 ± 4.2	49 (86.0%)	542 (69.4%)	7 (12.3%)	38 (4.9%)	32 (56.1%)	95 (12.2%)	4 (7.0%)	58 (7.4%)	33 (57.9%)	312 (40.0%)	0 (0.0%)	10 (1.3%)
		UK Biobank	111	408304	70 (63.1%)	187546 (45.9%)	59.6 ± 6.8	56.9 ± 8.0	28.6 ± 5.4	27.4 ± 4.8	38 (34.2%)	114787 (28.1%)	0 (0.0%)	17771 (4.4%)	25 (22.5%)	27063 (6.6%)	8 (7.2%)	28191 (6.9%)	4 (3.6%)	16393 (4.0%)	0 (0.0%)	348 (0.1%)
		ULSAM	75	829	75 (100.0%)	829 (100.0%)	71.3 ± 0.3	71.0 ± 0.6	27.1 ± 3.7	26.1 ± 3.4	68 (90.7%)	565 (68.2%)	0 (0%)	0 (0%)	4 (5.3%)	33 (4.0%)	13 (17.3%)	134 (16.2%)	4 (5.3%)	53 (6.4%)	0 (0.0%)	10 (1.2%)
		deCODE	592	217850	213 (36.0%)	103623 (47.6%)			36.6 ± 6.1	28.0 ± 5.5	409 (69.1%)	50261 (23.1%)	0 (0.0%)	0 (0.0%)	311 (52.5%)	7233 (3.3%)	113 (19.1%)	7808 (3.6%)	268 (45.3%)	8937 (4.1%)	0 (0.0%)	251 (0.1%)

## Sheet: 2-n_by_ancestry
Phenotype	Ancestry	N case	% ancestry of case (per phenotype)	N control	N total
Heart failure	European	139533	0.910944	1568809	1708342
Heart failure	East Asian	9413	0.061453	203040	212453
Heart failure	African	3292	0.0214919	13574	16866
Heart failure	South Asian	779	0.00508572	28150	28929
Heart failure	Admixed American	157	0.00102498	2059	2216
Non-ischaemic HF	European	42081	0.956126	1267892	1309973
Non-ischaemic HF	African	1611	0.0366037	12755	14366
Non-ischaemic HF	South Asian	226	0.00513496	27163	27389
Non-ischaemic HF	Admixed American	94	0.00213578	1795	1889
Non-ischaemic HFpEF	European	3590	0.934652	752599	756189
Non-ischaemic HFpEF	African	172	0.00112291	3295	3467
Non-ischaemic HFpEF	Admixed American	79	0.000515753	1795	1874
Non-ischaemic HFrEF	European	4975	0.920274	935830	940805
Non-ischaemic HFrEF	African	431	0.00281379	3801	4232

## Sheet: 3-gwas_hits
Locus ID	Phenotype	Chromosome	Locus start position (b37)	Locus end position (b37)	Sentinel variant	Sentinel variant rsID	Sentinel variant position (b37)	Effect allele	Other allele	Sentinel variant function	Nearest gene	Effect allele frequency	Beta	Standard error (SE)	P	Beta (joint)	SE (joint)	P (joint)	Odds ratio (OR) overall HF	Lower 95% confidence interval OR overall HF	Upper 95% confidence interval OR overall HF	P overall HF	Odds ratio (OR) ni-HF	Lower 95% confidence interval OR ni-HF	Upper 95% confidence interval OR ni-HF	P ni-HF	Odds ratio (OR) ni-HFrEF	Lower 95% confidence interval OR ni-HFrEF	Upper 95% confidence interval OR ni-HFrEF	P ni-HFrEF	Odds ratio (OR) ni-HFpEF	Lower 95% confidence interval OR ni-HFpEF	Upper 95% confidence interval OR ni-HFpEF	P ni-HFpEF
1	Heart failure	1	10296547	11296547	01:010796547:A_G	rs17035646	10796547	A	G	intronic	CASZ1	0.3836	0.0277227	0.00476902	6.133e-09	0.0266833	0.00477165	2.24396e-08	1.02811	1.01855	1.03777	6.133e-09	1.00521	0.989168	1.02151	0.5267	0.993422	0.946846	1.04229	0.7869	1.0012	0.946251	1.05934	0.9668
2	Heart failure	1	15813172	16813172	01:016313172:C_T	rs3961710	16313172	C	T	intergenic	ZBTB17,SRARP	0.6887	0.0360341	0.00529954	1.05e-11	0.0350572	0.0053025	3.80576e-11	1.03669	1.02598	1.04752	1.05e-11	1.04529	1.02736	1.06353	5.242e-07	1.17375	1.11893	1.23124	4.767e-11	0.975212	0.92386	1.02942	0.3631
2	Non-ischaemic HFrEF	1	15813172	16813172	01:016319957:C_T	rs10927878	16319957	C	T	intergenic	ZBTB17,SRARP	0.6761	0.1571	0.0227813	5.349e-12	0.1571	0.0227819	5.35554e-12	1.02962	1.01864	1.04072	9.552e-08	1.02841	1.01002	1.04713	0.002337	1.17011	1.11897	1.22359	5.349e-12	0.971416	0.924422	1.0208	0.2514
3	Heart failure	1	41938196	42938196	01:042438196:C_T	rs591088	42438196	C	T	intergenic	-	0.4436	0.030016	0.00460404	7.055e-11	0.0296406	0.00460451	1.21615e-10	1.03047	1.02121	1.03981	7.055e-11	1.02845	1.01265	1.04449	0.0003839	1.03107	0.98466	1.07967	0.1931	1.01613	0.962433	1.07282	0.5642
4	Heart failure	1	50849663	51849663	01:051349663:A_G	rs149288352	51349663	A	G	intronic	FAF1	0.0221	0.0952407	0.0160598	3.022e-09	0.0973296	0.0160705	1.39189e-09	1.09992	1.06584	1.1351	3.022e-09	1.14877	1.0917	1.20883	9.573e-08	1.2359	1.05447	1.44854	0.008932	1.0933	0.907381	1.31731	0.3487
4	Non-ischaemic HF	1	50849663	51849663	01:051498067:C_G	rs67377357	51498067	C	G	intergenic	CDKN2C,MIR4421	0.1143	0.0727964	0.0118526	8.158e-10	0.0727964	0.0118527	8.16218e-10	1.0325	1.01822	1.04697	6.712e-06	1.07551	1.05081	1.10079	8.158e-10	1.05475	0.98617	1.12809	0.1196	1.06567	0.990344	1.14672	0.08884
5	Heart failure	1	56465664	57465664	01:056965664:C_T	rs9970807	56965664	C	T	intronic	PLPP3	0.9104	0.0496794	0.00800769	5.506e-10	0.0514859	0.00801237	1.31178e-10	1.05093	1.03457	1.06756	5.506e-10	1.00771	0.981698	1.0344	0.5651	0.941576	0.877086	1.01081	0.0958	1.02143	0.941081	1.10863	0.6128
6	Heart failure	1	61386891	62386891	01:061886891:C_T	rs2474370	61886891	C	T	intronic	NFIA	0.3115	0.0315572	0.00513863	8.192e-10	0.0316717	0.00513872	7.12238e-10	1.03206	1.02172	1.04251	8.192e-10	1.02289	1.00618	1.03988	0.00708	1.09166	1.03926	1.14671	0.0004814	0.951039	0.897435	1.00785	0.08951
7	Heart failure	1	77467507	78467507	01:077967507:A_T	rs71658797	77967507	A	T	intronic	AK5	0.1149	0.0441355	0.0074744	3.529e-09	0.0441355	0.00747448	3.53028e-09	1.04512	1.02992	1.06055	3.529e-09	1.05638	1.03155	1.0818	6.171e-06	1.11706	1.0379	1.20225	0.003137	1.04949	0.961452	1.14558	0.28
8	Heart failure	1	109317590	110317590	01:109817590:G_T	rs12740374	109817590	G	T	UTR3	CELSR2	0.7836	0.0354319	0.00543874	7.282e-11	0.0354319	0.0054388	7.28546e-11	1.03607	1.02508	1.04717	7.282e-11	1.0207	1.00283	1.03889	0.02297	0.998102	0.949816	1.04884	0.9394	1.07788	1.01913	1.14003	0.008702
9	Heart failure	1	168309436	169309436	01:168809436:G_T	rs114687274	168809436	G	T	intergenic	LINC00626,LINC00970	0.0244	0.0940376	0.0163589	9.008e-09	0.0940376	0.016359	9.01129e-09	1.0986	1.06394	1.1344	9.008e-09	1.10648	1.05058	1.16536	0.0001306	1.13598	0.975898	1.32233	0.09981	1.18542	1.01837	1.37988	0.02821
10	Heart failure	1	236291327	237291327	01:236791327:A_G	rs10925175	236791327	A	G	intergenic	HEATR1,ACTN2	0.3454	-0.0277354	0.00496162	2.271e-08	-0.0277354	0.00496167	2.27165e-08	0.972646	0.963233	0.982151	2.271e-08	0.961774	0.946133	0.977674	3.178e-06	0.897448	0.854032	0.943072	1.851e-05	0.971028	0.915938	1.02943	0.3233
10	Non-ischaemic HF	1	236291327	237291327	01:236801085:C_T	rs547048	236801085	C	T	intergenic	HEATR1,ACTN2	0.8117	0.0671709	0.0119606	1.954e-08	0.0671709	0.0119608	1.95508e-08	1.03151	1.01884	1.04434	8.646e-07	1.06948	1.0447	1.09485	1.954e-08	1.20828	1.12773	1.29459	7.389e-08	1.05085	0.972374	1.13566	0.2106
10	Non-ischaemic HFrEF	1	236291327	237291327	01:236853167:A_G	rs4659701	236853167	A	G	intronic	ACTN2	0.6233	0.1535	0.0245705	4.175e-10	0.1535	0.0245711	4.17929e-10	1.02539	1.0158	1.03506	1.662e-07	1.03886	1.02244	1.05553	2.713e-06	1.16591	1.11103	1.2235	4.175e-10	1.02603	0.970291	1.08498	0.3668
11	Heart failure	2	152565	1152565	02:000652565:A_G	rs7570993	652565	A	G	intergenic	LOC105373352,TMEM18	0.8334	0.0490316	0.00634875	1.136e-14	0.0490316	0.00634886	1.13718e-14	1.05025	1.03727	1.0634	1.136e-14	1.04991	1.02924	1.071	1.583e-06	1.04833	0.991961	1.10791	0.09346	1.1394	1.06929	1.2141	5.772e-05
12	Heart failure	2	36155465	37641085	02:036655465:A_G	rs68111949	36655465	A	G	intronic	CRIM1	0.6801	-0.0278595	0.00472177	3.63e-09	-0.0281496	0.00472194	2.50026e-09	0.972525	0.963566	0.981567	3.63e-09	0.975319	0.959874	0.991012	0.002151	0.91842	0.877938	0.960769	0.0002138	0.970057	0.922947	1.01957	0.2318
12	Heart failure	2	36155465	37641085	02:037141085:C_T	rs62132550	37141085	C	T	intronic	STRN	0.5335	0.031149	0.00442774	1.993e-12	0.0313746	0.00442789	1.3837e-12	1.03164	1.02273	1.04063	1.993e-12	1.01945	1.00434	1.0348	0.01148	1.03645	0.993486	1.08127	0.09719	1.01035	0.963928	1.05901	0.6679
13	Heart failure	2	43581627	44581627	02:044081627:G_T	rs4076834	44081627	G	T	intronic	ABCG8	0.0679	-0.0524325	0.0093016	1.731e-08	-0.0531665	0.00930203	1.09327e-08	0.948918	0.931775	0.966377	1.731e-08	0.984499	0.954748	1.01518	0.3183	0.983045	0.897414	1.07685	0.7133	1.03252	0.927549	1.14937	0.5585
14	Heart failure	2	200671651	201671651	02:201171651:C_T	rs74853338	201171651	C	T	intronic	SPATS2L	0.5521	-0.0336211	0.004874	5.272e-12	-0.0337642	0.00487413	4.29207e-12	0.966938	0.957745	0.976219	5.272e-12	0.957267	0.942592	0.97217	3.01e-08	0.945161	0.902438	0.989906	0.01687	0.922932	0.874675	0.973851	0.003439
14	Non-ischaemic HF	2	200671651	201671651	02:201233502:A_G	rs295132	201233502	A	G	intronic	SPATS2L	0.5666	-0.0457759	0.00785926	5.73e-09	-0.0457759	0.00785936	5.73255e-09	0.974893	0.966137	0.98373	3.328e-08	0.955256	0.940654	0.970085	5.73e-09	0.919983	0.878398	0.963537	0.0003966	0.918237	0.870055	0.969087	0.001924
15	Heart failure	2	204045178	205045178	02:204545178:A_G	rs16840016	204545178	A	G	intergenic	RAPH1,CD28	0.1442	-0.0362254	0.00644843	1.935e-08	-0.0364573	0.00644857	1.5716e-08	0.964423	0.952311	0.976689	1.935e-08	0.972633	0.951428	0.994309	0.01361	0.952848	0.895624	1.01373	0.1262	1.0001	0.93471	1.07006	0.9983
16	Heart failure	3	12342223	13342223	03:012842223:G_T	rs4642101	12842223	G	T	intronic	CAND2	0.6061	0.0399227	0.00532994	6.873e-14	0.0399227	0.00533004	6.8799e-14	1.04073	1.02991	1.05166	6.873e-14	1.06152	1.04347	1.07988	8.935e-12	1.152	1.09541	1.21151	3.768e-08	1.02337	0.967961	1.08195	0.4156
16	Non-ischaemic HF	3	12342223	13342223	03:012842223:G_T	rs4642101	12842223	G	T			0.6434	0.0597005	0.00875028	8.935e-12	0.0597005	0.00875046	8.94359e-12	1.04073	1.02991	1.05166	6.873e-14	1.06152	1.04347	1.07988	8.935e-12	1.152	1.09541	1.21151	3.768e-08	1.02337	0.967961	1.08195	0.4156
16	Non-ischaemic HFrEF	3	12342223	13342223	03:012833844:A_G	rs114415025	12833844	A	G	intergenic	TMEM40,CAND2	0.4128	-0.2524	0.0443675	1.279e-08	-0.248512	0.0443744	2.13941e-08	0.965602	0.94707	0.984496	0.0003995	0.918447	0.887771	0.950182	9.182e-07	0.776934	0.712182	0.847574	1.279e-08
17	Heart failure	3	27047322	28047322	03:027547322:C_T	rs601328	27547322	C	T	intergenic	SLC4A7,EOMES	0.5862	0.0278766	0.00484451	8.702e-09	0.0278766	0.00484455	8.70455e-09	1.02827	1.01855	1.03808	8.702e-09	1.0363	1.01935	1.05354	2.258e-05	1.04687	1.00072	1.09514	0.04671	1.03956	0.987334	1.09455	0.1402
18	Heart failure	4	44686139	45686139	04:045186139:A_G	rs10938398	45186139	A	G	intergenic	GNPDA2,GABRG1	0.417	0.0318705	0.00509542	3.982e-10	0.0318705	0.00509548	3.98374e-10	1.03238	1.02212	1.04275	3.982e-10	1.0335	1.01536	1.05197	0.0002651	0.992727	0.948039	1.03952	0.7559	1.02963	0.974075	1.08835	0.3018
19	Heart failure	4	94914563	95914563	04:095414563:A_G	rs2639793	95414563	A	G	intronic	PDLIM5	0.2062	0.0310614	0.00563243	3.493e-08	0.0310614	0.00563247	3.49376e-08	1.03155	1.02022	1.043	3.493e-08	1.03859	1.01999	1.05753	4.017e-05	1.07272	1.01843	1.12991	0.00816	1.03438	0.977033	1.09509	0.2443
20	Heart failure	4	111184643	112264972	04:111684643:C_T	rs4833443	111684643	C	T	intergenic	PITX2,MIR297	0.8387	-0.0767132	0.00686772	5.711e-29	-0.0782833	0.00687423	4.80197e-30	0.926155	0.913772	0.938706	5.711e-29	0.904185	0.88326	0.925605	3.413e-17	0.986393	0.925158	1.05168	0.6765	0.928022	0.863105	0.997821	0.04318
20	Heart failure	4	111184643	112264972	04:111764972:A_C	rs7680240	111764972	A	C	intergenic	PITX2,MIR297	0.5673	0.027868	0.00458918	1.259e-09	0.0273489	0.00458939	2.53535e-09	1.02826	1.01905	1.03755	1.259e-09	1.03343	1.01749	1.04962	3.393e-05	1.0247	0.978574	1.073	0.2998	1.06983	1.0127	1.13018	0.0161
20	Non-ischaemic HF	4	111184643	112264972	04:111677041:A_T	rs2634074	111677041	A	T	intergenic	PITX2,MIR297	0.7859	-0.0861833	0.00959298	2.611e-19	-0.0861833	0.00959328	2.6178e-19	0.944304	0.934024	0.954699	1.064e-24	0.917426	0.900338	0.934839	2.611e-19	0.932487	0.883384	0.984319	0.01135	0.941953	0.882611	1.00528	0.07195
21	Heart failure	4	113884328	114884328	04:114384328:A_C	rs17620390	114384328	A	C	intronic	CAMK2D	0.7404	-0.0323158	0.00531086	1.166e-09	-0.0347308	0.00531564	6.41608e-11	0.968201	0.958175	0.978331	1.166e-09	0.959898	0.943495	0.976587	3.256e-06	0.904476	0.859371	0.951948	0.0001193	0.968119	0.910513	1.02937	0.3006
22	Heart failure	5	138178299	139178299	05:138678299:C_T	rs113408838	138678299	C	T	UTR5	PAIP2	0.9006	-0.0461872	0.00809206	1.145e-08	-0.0452252	0.00811543	2.50753e-08	0.954863	0.939838	0.970128	1.145e-08	0.947373	0.922591	0.972821	6.405e-05	0.897089	0.830095	0.96949	0.006128	0.931928	0.855431	1.01527	0.1063
23	Heart failure	5	139029395	140029395	05:139529395:A_G	rs156086	139529395	A	G	intergenic	IGIP,LOC101929719	0.3738	-0.0265094	0.0046092	8.85e-09	-0.026074	0.00462984	1.78397e-08	0.973839	0.965081	0.982676	8.85e-09	0.980226	0.965036	0.995656	0.0122	1.00331	0.96021	1.04834	0.882	0.975993	0.929505	1.02481	0.3309
24	Heart failure	5	142414112	143414112	05:142914112:C_T	rs72804738	142914112	C	T	intergenic	NR3C1,MIR5197	0.1864	0.0340751	0.00616482	3.251e-08	0.03561	0.00617971	8.29243e-09	1.03466	1.02224	1.04724	3.251e-08	1.03829	1.01862	1.05835	0.0001178	1.03479	0.980494	1.0921	0.2143	1.00995	0.95004	1.07364	0.7504
25	Heart failure	5	145310560	146310560	05:145810560:A_G	rs2033470	145810560	A	G	intergenic	POU4F3,TCERG1	0.2335	0.0335646	0.0061198	4.144e-08	0.0396103	0.00615026	1.19137e-10	1.03413	1.0218	1.04661	4.144e-08	1.04345	1.02239	1.06494	4.346e-05	1.0351	0.97351	1.10059	0.2705	1.07069	0.99579	1.15122	0.06454
26	Heart failure	5	172169254	173169254	05:172669254:C_T	rs9313620	172669254	C	T	intergenic	NKX2-5,MIR12118	0.4667	0.0284705	0.00487869	5.357e-09	0.0284705	0.00487874	5.35892e-09	1.02888	1.01909	1.03877	5.357e-09	1.01809	1.00211	1.03434	0.02639	1.03666	0.988828	1.0868	0.1349	1.07724	1.01851	1.13935	0.00931
27	Heart failure	6	34123905	35123905	06:034623905:C_T	rs112540634	34623905	C	T	intronic	ILRUN	0.8459	-0.0402801	0.00682069	3.514e-09	-0.0396361	0.00682111	6.21752e-09	0.96052	0.947765	0.973447	3.514e-09	0.955669	0.933753	0.9781	0.0001278	0.950089	0.888839	1.01556	0.1322	0.983734	0.917434	1.05482	0.6451
28	Heart failure	6	36147289	37147289	06:036647289:A_G	rs3176326	36647289	A	G	intronic	CDKN1A	0.19	-0.0715488	0.00606559	4.101e-32	-0.0712312	0.006066	7.6985e-32	0.930951	0.919949	0.942084	4.101e-32	0.929864	0.910548	0.949588	1.123e-11	0.795567	0.747789	0.846398	4.693e-13	1.01694	0.957744	1.0798	0.582
28	Non-ischaemic HF	6	36147289	37147289	06:036647289:A_G	rs3176326	36647289	A	G			0.1955	-0.0727174	0.0107098	1.123e-11	-0.0727174	0.0107101	1.12427e-11	0.930951	0.919949	0.942084	4.101e-32	0.929864	0.910548	0.949588	1.123e-11	0.795567	0.747789	0.846398	4.693e-13	1.01694	0.957744	1.0798	0.582
28	Non-ischaemic HFrEF	6	36147289	37147289	06:036627053:A_G	rs7756236	36627053	A	G	intergenic	MIR3925,PANDAR	0.7561	0.2129	0.029001	2.118e-13	0.2129	0.0290024	2.12357e-13	1.06556	1.05383	1.07743	2.667e-29	1.06514	1.04456	1.08612	2.295e-10	1.23726	1.1689	1.30962	2.118e-13	0.996406	0.94209	1.05386	0.8993
29	Heart failure	6	42848512	43848512	06:043348512:A_G	rs9472040	43348512	A	G	intergenic	ZNF318,ABCC10	0.6673	-0.0273991	0.00483158	1.421e-08	-0.0268173	0.00483191	2.85622e-08	0.972973	0.963802	0.98223	1.421e-08	0.979366	0.963498	0.995496	0.01236	0.964255	0.918326	1.01248	0.1434	0.940823	0.887969	0.996824	0.0388
30	Heart failure	6	126597775	127597775	06:127097775:C_T	rs9398815	127097775	C	T	intergenic	MIR588,RSPO3	0.4627	0.027691	0.00455975	1.256e-09	0.027691	0.0045598	1.2565e-09	1.02808	1.01893	1.03731	1.256e-09	1.03308	1.01732	1.04909	3.342e-05	1.04519	0.996969	1.09575	0.06602	1.02511	0.970559	1.08273	0.375
31	Heart failure	6	160510118	161513013	06:161010118:A_G	rs10455872	161010118	A	G	intronic	LPA	0.9308	-0.0977833	0.00917312	1.57e-26	-0.0988282	0.00917492	4.68982e-27	0.906845	0.890687	0.923297	1.57e-26	0.982578	0.953104	1.01296	0.258	0.95161	0.874011	1.0361	0.2529	0.943084	0.857397	1.03733	0.228
31	Heart failure	6	160510118	161513013	06:161013013:C_T	rs140570886	161013013	C	T	intronic	LPA	0.0172	0.149209	0.0242595	7.723e-10	0.153901	0.024264	2.25619e-10	1.16092	1.10701	1.21745	7.723e-10	1.01674	0.938038	1.10205	0.6863	1.14442	0.933935	1.40235	0.1936	0.992528	0.770944	1.2778	0.9538
32	Heart failure	7	73622857	74622857	07:074122857:A_G		74122857	A	G	ncRNA intronic	LOC101926943	0.7605	-0.038677	0.00653655	3.278e-09	-0.038677	0.00653663	3.27954e-09	0.962061	0.949815	0.974466	3.278e-09	0.960783	0.942393	0.979531	4.961e-05	0.967152	0.915326	1.02191	0.2358	0.964351	0.900239	1.03303	0.3013
33	Heart failure	7	91764993	92764993	07:092264993:C_T	rs2282979	92264993	C	T	intronic	CDK6	0.2618	-0.0355248	0.00508972	2.958e-12	-0.0355248	0.00508978	2.95973e-12	0.965099	0.955519	0.974775	2.958e-12	0.96357	0.947532	0.979879	1.468e-05	0.960886	0.916374	1.00756	0.09883	0.965219	0.915828	1.01727	0.1865
34	Heart failure	7	127981915	128981915	07:128481915:A_G	rs73238153	128481915	A	G	intronic	FLNC	0.0578	-0.0566215	0.0100735	1.9e-08	-0.0566215	0.0100735	1.90052e-08	0.944952	0.926478	0.963794	1.9e-08	0.955021	0.924556	0.986489	0.005396	0.842822	0.768199	0.924693	0.0002972	0.982161	0.888733	1.08541	0.7246
35	Heart failure	8	19315556	20315556	08:019815556:A_G	rs287	19815556	A	G	intronic	LPL	0.7523	0.0290541	0.00512123	1.401e-08	0.0290541	0.00512127	1.40138e-08	1.02948	1.0192	1.03987	1.401e-08	1.0241	1.00684	1.04167	0.006047	1.03262	0.984786	1.08278	0.1846	1.01339	0.960591	1.06909	0.6272
36	Heart failure	9	21594330	22594330	09:022094330:A_G	rs4977757	22094330	A	G	ncRNA intronic	CDKN2B-AS1	0.5208	-0.0499779	0.00549875	9.999e-20	-0.0499779	0.00549892	1.00249e-19	0.95125	0.941054	0.961558	9.999e-20	0.999191	0.981412	1.01729	0.9296	0.982751	0.921019	1.04862	0.5995	1.04154	0.953425	1.1378	0.3678
37	Heart failure	9	97093262	98093262	09:097593262:A_T	rs140564406	97593262	A	T	intronic	AOPEP	0.387	0.0285931	0.00471813	1.359e-09	0.0285931	0.00471818	1.35948e-09	1.02901	1.01953	1.03857	1.359e-09	1.04153	1.02522	1.0581	4.349e-07	1.02183	0.975073	1.07084	0.367	1.04352	0.987409	1.10282	0.1306
38	Heart failure	9	135649399	136649399	09:136149399:A_G		136149399	A	G	intronic	ABO	0.2012	0.0465854	0.00555049	4.738e-17	0.0465854	0.00555058	4.74384e-17	1.04769	1.03635	1.05915	4.738e-17	1.04185	1.02198	1.06211	3.017e-05	1.05601	1.0006	1.11449	0.04789	1.04342	0.983255	1.10726	0.1615
39	Heart failure	10	74917249	75917249	10:075417249:C_G	rs4746140	75417249	C	G	intergenic	SYNPO2L,AGAP5	0.205	-0.0595372	0.00612528	2.48e-22	-0.0595372	0.00612547	2.48715e-22	0.942201	0.930957	0.95358	2.48e-22	0.922258	0.902956	0.941972	6.406e-14	0.842316	0.789096	0.899125	2.596e-07	0.947148	0.87848	1.02118	0.157
39	Non-ischaemic HF	10	74917249	75917249	10:075404300:C_G	rs11000728	75404300	C	G	downstream	SYNPO2L	0.8526	0.0876731	0.0108059	4.92e-16	0.0876731	0.0108062	4.92809e-16	1.05731	1.04458	1.07019	1.961e-19	1.09163	1.06875	1.115	4.92e-16	1.18353	1.11441	1.25693	4.086e-08	1.06588	0.996774	1.13977	0.06203
39	Non-ischaemic HFrEF	10	74917249	75917249	10:075404300:C_G	rs11000728	75404300	C	G			0.8548	0.1685	0.0307084	4.086e-08	0.1685	0.0307089	4.08783e-08	1.05731	1.04458	1.07019	1.961e-19	1.09163	1.06875	1.115	4.92e-16	1.18353	1.11441	1.25693	4.086e-08	1.06588	0.996774	1.13977	0.06203
40	Heart failure	10	120915685	121915685	10:121415685:A_G	rs72840788	121415685	A	G	intronic	BAG3	0.2172	-0.0409423	0.00580164	1.701e-12	-0.0409423	0.00580172	1.70227e-12	0.959884	0.949031	0.970862	1.701e-12	0.94564	0.928037	0.963577	5.538e-09	0.769973	0.726147	0.816444	2.443e-18	1.02994	0.964676	1.09962	0.3757
40	Non-ischaemic HF	10	120915685	121915685	10:121429633:C_T	rs2234962	121429633	C	T	exonic	BAG3	0.2178	-0.056785	0.0095912	3.209e-09	-0.056785	0.00959133	3.21059e-09	0.960813	0.949947	0.971804	5.636e-12	0.944797	0.927202	0.962726	3.209e-09	0.771283	0.72781	0.817352	1.939e-18	1.02932	0.965043	1.09788	0.3804
40	Non-ischaemic HFrEF	10	120915685	121915685	10:121426312:A_G	rs7095308	121426312	A	G	intronic	BAG3	0.2672	-0.2211	0.0246792	3.277e-19	-0.2211	0.0246801	3.28767e-19	0.965679	0.956046	0.97541	8.667e-12	0.950682	0.934885	0.966746	3.304e-09	0.801637	0.763753	0.841399	3.277e-19	1.02778	0.975951	1.08236	0.2994
41	Heart failure	12	106582496	107582496	12:107082496:G_T	rs4433659	107082496	G	T	ncRNA intronic	LOC100287944	0.6654	0.0347072	0.00526976	4.515e-11	0.0351516	0.00527022	2.56049e-11	1.03532	1.02468	1.04607	4.515e-11	1.03901	1.02111	1.05721	1.58e-05	1.03552	0.985227	1.08837	0.1703	0.990446	0.934803	1.0494	0.7437
42	Heart failure	12	111473358	112473358	12:111973358:A_G	rs597808	111973358	A	G	intronic	ATXN2	0.4681	0.0355275	0.00516734	6.182e-12	0.0359454	0.00516781	3.50979e-12	1.03617	1.02573	1.04671	6.182e-12	1.00829	0.99261	1.02423	0.3018	0.990842	0.945869	1.03795	0.6973	0.992627	0.939989	1.04821	0.7914
43	Heart failure	13	74011991	75011991	13:074511991:C_G	rs17061696	74511991	C	G	intronic	KLF12	0.3488	0.0256918	0.00465756	3.465e-08	0.0256918	0.00465759	3.46583e-08	1.02602	1.0167	1.03543	3.465e-08	1.03419	1.01823	1.05039	2.253e-05	1.08383	1.03707	1.13269	0.0003458	1.01298	0.965112	1.06323	0.6014
44	Heart failure	13	110548635	111548635	13:111048635:C_T	rs9559788	111048635	C	T	intronic	COL4A2	0.6645	-0.027487	0.00484718	1.422e-08	-0.027487	0.00484722	1.4224e-08	0.972887	0.963688	0.982174	1.422e-08	0.976198	0.960661	0.991986	0.003252	0.988171	0.944429	1.03394	0.6068	0.960886	0.914221	1.00993	0.1162
45	Heart failure	14	69265644	70265644	14:069765644:A_G	rs1890942	69765644	A	G	intronic	GALNT16	0.3765	-0.0290944	0.00505934	8.891e-09	-0.0290944	0.00505939	8.894e-09	0.971325	0.961741	0.981004	8.891e-09	0.98285	0.967263	0.998688	0.03393	0.965992	0.921243	1.01291	0.154	0.993521	0.938625	1.05163	0.822
46	Heart failure	15	80542816	81542816	15:081042816:A_G	rs2627316	81042816	A	G	intronic	ABHD17C	0.544	-0.0270468	0.00484914	2.438e-08	-0.0270468	0.00484918	2.43865e-08	0.973316	0.964109	0.98261	2.438e-08	0.972505	0.957548	0.987695	0.0004225	0.937911	0.895692	0.982121	0.006278	0.974822	0.923309	1.02921	0.3586
47	Heart failure	16	287738	1287738	16:000787738:C_G	rs12597563	787738	C	G	intronic	CIAO3	0.2713	0.0352959	0.00577392	9.778e-10	0.0352959	0.00577399	9.78245e-10	1.03593	1.02427	1.04772	9.778e-10	1.02761	1.00785	1.04775	0.005961	1.04833	0.989631	1.11051	0.108	1.04749	0.977663	1.12231	0.1873
48	Heart failure	16	53314363	54314363	16:053814363:G_T		53814363	G	T	intronic	FTO	0.6005	-0.0432576	0.00451731	1.009e-21	-0.0432576	0.00451741	1.01106e-21	0.957665	0.949223	0.966181	1.009e-21	0.963858	0.949483	0.978451	1.576e-06	0.980493	0.940218	1.02249	0.3558	0.936412	0.893734	0.981128	0.005689
49	Heart failure	16	81038463	82038463	16:081538463:A_C	rs62046579	81538463	A	C	intronic	CMIP	0.7585	0.0300438	0.00540458	2.714e-08	0.0300438	0.00540462	2.71468e-08	1.0305	1.01964	1.04147	2.714e-08	1.03011	1.01196	1.04858	0.001074	1.07681	1.0215	1.1351	0.006051	1.02429	0.961833	1.0908	0.4542
50	Heart failure	17	1597583	2597583	17:002097583:G_T	rs1002135	2097583	G	T	intronic	SMG6	0.3768	0.0267823	0.00455622	4.148e-09	0.0267823	0.00455626	4.14924e-09	1.02714	1.01801	1.03636	4.148e-09	1.0241	1.00859	1.03985	0.002228	1.04196	0.998766	1.08701	0.05697	1.03035	0.982622	1.0804	0.2167
51	Heart failure	17	37531030	38531030	17:038031030:A_G	rs9903250	38031030	A	G	intronic	ZPBP2	0.4958	-0.0266923	0.00460259	6.655e-09	-0.0276464	0.00460568	1.94091e-09	0.973661	0.964917	0.982484	6.655e-09	0.962652	0.947929	0.977605	1.297e-06	0.976286	0.932521	1.0221	0.3043	0.99233	0.940628	1.04687	0.7788
51	Non-ischaemic HF	17	37531030	38531030	17:038005595:C_T	rs9916765	38005595	C	T	intronic	IKZF3	0.5291	-0.0547838	0.00997358	3.954e-08	-0.0547838	0.00997374	3.95597e-08	0.965699	0.953842	0.977702	3.065e-08	0.94669	0.928364	0.965378	3.954e-08	0.946485	0.882696	1.01488	0.123	0.961462	0.877195	1.05382	0.4003
52	Heart failure	17	44513271	45513271	17:045013271:C_T	rs17608766	45013271	C	T	UTR3	GOSR2	0.1424	0.0374342	0.0068266	4.168e-08	0.038925	0.00683118	1.21124e-08	1.03814	1.02435	1.05213	4.168e-08	1.03276	1.00995	1.05609	0.004674	1.04592	0.977729	1.11887	0.1909	0.990347	0.91585	1.0709	0.8087
53	Heart failure	18	57351763	58351763	18:057851763:A_G	rs10871777	57851763	A	G	intergenic	PMAIP1,MC4R	0.7641	-0.0298232	0.0052702	1.524e-08	-0.0298232	0.00527025	1.52441e-08	0.970617	0.960643	0.980695	1.524e-08	0.980301	0.963286	0.997618	0.02595	0.967635	0.922088	1.01543	0.1802	0.964351	0.913033	1.01855	0.1935
54	Heart failure	19	10688899	11688899	19:011188899:C_T	rs112374545	11188899	C	T	intergenic	SMARCA4,BM450697	0.8906	0.0486376	0.00867528	2.065e-08	0.0486376	0.00867538	2.06577e-08	1.04984	1.03214	1.06784	2.065e-08	1.01174	0.9861	1.03805	0.3728	1.03159	0.96414	1.10376	0.3678	0.977556	0.908284	1.05211	0.544
55	Heart failure	20	20900658	21900658	20:021400658:C_T	rs1090226	21400658	C	T	intergenic	NKX2-4,NKX2-2	0.5916	-0.0274525	0.0047632	8.241e-09	-0.0274525	0.00476324	8.24352e-09	0.972921	0.96388	0.982046	8.241e-09	0.961891	0.945959	0.978091	5.127e-06	0.95772	0.913355	1.00424	0.07392	0.968894	0.916436	1.02435	0.2658
56	Heart failure	21	30019457	31019457	21:030519457:A_T	rs12627426	30519457	A	T	intronic	MAP3K7CL	0.15	0.0497233	0.00721779	5.619e-12	0.0497233	0.0072179	5.62306e-12	1.05098	1.03622	1.06595	5.619e-12	1.05219	1.02666	1.07835	4.9e-05	1.1814	1.10243	1.26603	2.309e-06	1.01532	0.937103	1.10006	0.7095
57	Non-ischaemic HF	4	122330800	123330800	04:122830800:A_G	rs13127488	122830800	A	G	intronic	TRPC3	0.6724	0.0471381	0.00831325	1.426e-08	0.0471381	0.00831336	1.42658e-08	1.02017	1.01066	1.02977	2.94e-05	1.04827	1.03132	1.06549	1.426e-08	1.08448	1.03282	1.13872	0.00111	1.08037	1.01927	1.14512	0.009394
58	Non-ischaemic HF	4	163128482	164128482	04:163628482:A_G	rs62326326	163628482	A	G	intergenic	FSTL5,MIR4454	0.3595	0.0451373	0.00812273	2.746e-08	0.0451373	0.00812283	2.74702e-08	1.01722	1.00734	1.02719	0.0006045	1.04617	1.02965	1.06296	2.746e-08	1.05285	1.0029	1.10529	0.03767	1.04467	0.98656	1.1062	0.1346
59	Non-ischaemic HF	8	8689971	9689971	08:009189971:G_T	rs17149797	9189971	G	T	ncRNA exonic	LOC157273	0.7701	-0.0578784	0.0104758	3.296e-08	-0.0578784	0.010476	3.29757e-08	0.977583	0.966483	0.988811	9.977e-05	0.943765	0.924585	0.963343	3.296e-08	0.984521	0.928483	1.04394	0.6024	0.963291	0.897665	1.03371	0.299
60	Non-ischaemic HF	15	78533489	79533489	15:079033489:C_T	rs7176070	79033489	C	T	intergenic	CHRNB4,LOC646938	0.7445	0.0569068	0.0090702	3.518e-10	0.0569068	0.00907034	3.52011e-10	1.0102	1.00004	1.02045	0.04903	1.05856	1.03991	1.07754	3.518e-10	1.10727	1.04814	1.16974	0.0002758	1.05739	0.992132	1.12693	0.08658
61	Non-ischaemic HF	16	29828317	30828317	16:030328317:C_T	rs11644392	30328317	C	T	ncRNA intronic	SMG1P5	0.477	0.0501463	0.00871051	8.563e-09	0.0501463	0.00871065	8.56765e-09	1.01971	1.00929	1.03023	0.0001947	1.05142	1.03363	1.06953	8.563e-09	1.03811	0.987306	1.09152	0.1446	1.06056	0.995698	1.12965	0.06826
62	Non-ischaemic HFrEF	3	13805232	14805232	03:014305232:C_T	rs62233286	14305232	C	T	intergenic	LSM3,LINC01267	0.8148	-0.1801	0.0268729	2.057e-11	-0.17811	0.0268758	3.42264e-11	0.972278	0.961369	0.983312	1.044e-06	0.957996	0.939692	0.976657	1.302e-05	0.835187	0.792294	0.880402	2.057e-11	1.00622	0.947088	1.06904	0.8409
63	Non-ischaemic HFrEF	17	52882829	53882829	17:053382829:C_T	rs3794752	53382829	C	T	intronic	HLF	0.2704	-0.1545	0.0248146	4.78e-10	-0.1545	0.0248152	4.78399e-10	0.9743	0.964963	0.983728	1.166e-07	0.965053	0.949012	0.981366	3.19e-05	0.856843	0.816191	0.899521	4.78e-10	0.998501	0.947221	1.05256	0.9541
64	Non-ischaemic HFrEF	18	31000154	32000154	18:031500154:A_G	rs149780392	31500154	A	G	intronic	NOL4	0.0122	0.7073	0.112159	2.859e-10	0.7073	0.112163	2.86347e-10	1.04753	0.987208	1.11153	0.1249	1.09565	0.994403	1.20721	0.06482	2.02851	1.62806	2.52744	2.859e-10	1.02347	0.748996	1.39853	0.8844
65	Non-ischaemic HFpEF	4	57440132	58440132	04:057940132:C_T	rs143445113	57940132	C	T	intronic	IGFBP7	0.9869	-0.6693	0.122313	4.449e-08	-0.6693	0.122316	4.45294e-08	0.977783	0.934412	1.02317	0.3317	0.914612	0.839362	0.996608	0.0416	0.835855	0.663268	1.05335	0.1286	0.512067	0.402926	0.650772	4.449e-08
66	Non-ischaemic HFpEF	12	4470019	5470019	12:004970019:C_T	rs73048654	4970019	C	T	intergenic	KCNA6,KCNA1	0.0878	0.2289	0.040559	1.665e-08	0.2289	0.0405598	1.66613e-08	0.998459	0.98308	1.01408	0.8456	1.01263	0.986946	1.03899	0.3382	0.937349	0.87178	1.00785	0.08048	1.25722	1.16105	1.36135	1.665e-08

## Sheet: 4-het_anc
Sentinel variant	Sentinel variant rsID	Chromosome	Position (b37)	Effect allele	Other allele	P (METAL)	I squared (heterogeneity)	P (heterogeneity)	P heterogeneity due to ancestry	P residual heterogeneity
10:121415685:A_G	rs72840788	10	121415685	A	G	1.577e-12	57.2	1.325e-06	0.00563936	1.74463e-05
04:111684643:C_T	rs4833443	4	111684643	C	T	5.929e-26	55.9	3.481e-05	0.147489	4.47982e-05
06:036647289:A_G	rs3176326	6	36647289	A	G	3.358e-35	48.7	0.0001644	0.0171796	0.000904291
12:111973358:A_G	rs597808	12	111973358	A	G	3.761e-11	43.1	0.003654	0.3535	0.00288124
09:022094330:A_G	rs4977757	9	22094330	A	G	4.152e-19	58.8	0.002827	0.0421521	0.0101537
01:016313172:C_T	rs3961710	1	16313172	C	T	1.942e-10	35	0.0125	0.0492878	0.0318392
15:081042816:A_G	rs2627316	15	81042816	A	G	5.084e-09	34.5	0.01769	0.0618644	0.0406226
02:037141085:C_T	rs62132550	2	37141085	C	T	4.585e-12	27.5	0.04809	0.31769	0.0479382
04:095414563:A_G	rs2639793	4	95414563	A	G	5.591e-07	24.2	0.07812	0.601965	0.0556355
19:011188899:C_T	rs112374545	19	11188899	C	T	2.268e-06	25.2	0.09683	0.667575	0.0610112
12:107082496:G_T	rs4433659	12	107082496	G	T	1.46e-10	18.7	0.1508	0.75994	0.0977577
01:061886891:C_T	rs2474370	1	61886891	C	T	3.537e-09	24	0.08482	0.244321	0.0977988
17:045013271:C_T	rs17608766	17	45013271	C	T	5.861e-06	21.4	0.1157	0.414715	0.104165
16:000787738:C_G	rs12597563	16	787738	C	G	2.508e-09	18	0.1587	0.559566	0.125712
06:161013013:C_T	rs140570886	6	161013013	C	T	2.497e-06	42.6	0.009871	0.00228587	0.138495
01:010796547:A_G	rs17035646	1	10796547	A	G	2.903e-09	23	0.09029	0.0993331	0.15136
01:236791327:A_G	rs10925175	1	236791327	A	G	1.263e-07	13.2	0.2316	0.661785	0.175866
01:077967507:A_T	rs71658797	1	77967507	A	T	8.043e-08	15.6	0.1896	0.303623	0.202217
04:111764972:A_C	rs7680240	4	111764972	A	C	1.045e-08	23.3	0.08917	0.0343004	0.220041
01:051349663:A_G	rs149288352	1	51349663	A	G	3.678e-08	11.3	0.2739	0.507724	0.238384
01:109817590:G_T	rs12740374	1	109817590	G	T	1.286e-10	19.6	0.1217	0.0425705	0.257554
14:069765644:A_G	rs1890942	14	69765644	A	G	1.783e-08	11.3	0.2685	0.216594	0.325448
10:075417249:C_G	rs4746140	10	75417249	C	G	3.52e-22	20.3	0.1273	0.0216786	0.340178
05:138678299:C_T	rs113408838	5	138678299	C	T	4.112e-08	9.3	0.3023	0.223254	0.360859
06:127097775:C_T	rs9398815	6	127097775	C	T	9.191e-09	15.4	0.1951	0.0337778	0.415384
03:027547322:C_T	rs601328	3	27547322	C	T	7.92e-08	3.9	0.3987	0.317037	0.425036
16:081538463:A_C	rs62046579	16	81538463	A	C	8.005e-08	8.4	0.3142	0.104341	0.457849
17:002097583:G_T	rs1002135	17	2097583	G	T	5.135e-08	0	0.5114	0.572254	0.463324
06:034623905:C_T	rs112540634	6	34623905	C	T	2.218e-10	2.3	0.4284	0.297558	0.464231
07:128481915:A_G	rs73238153	7	128481915	A	G	1.213e-07	0	0.4727	0.412389	0.469056
17:038031030:A_G	rs9903250	17	38031030	A	G	4.293e-08	0	0.5652	0.678301	0.490105
02:000652565:A_G	rs7570993	2	652565	A	G	1.283e-13	0	0.5002	0.369057	0.513281
06:161010118:A_G	rs10455872	6	161010118	A	G	2.052e-24	32.3	0.02789	9.70866e-05	0.516049
16:053814363:G_T		16	53814363	G	T	2.072e-18	0.2	0.4681	0.257289	0.523756
03:012842223:G_T	rs4642101	3	12842223	G	T	1.241e-12	2.3	0.4289	0.186297	0.529985
08:019815556:A_G	rs287	8	19815556	A	G	4.659e-08	0	0.6847	0.972335	0.537562
04:114384328:A_C	rs17620390	4	114384328	A	C	3.801e-08	0	0.4905	0.219474	0.572031
02:201171651:C_T	rs74853338	2	201171651	C	T	2.122e-11	0	0.6694	0.767827	0.575768
09:136149399:A_G		9	136149399	A	G	2.205e-17	0	0.5472	0.316886	0.582479
05:139529395:A_G	rs156086	5	139529395	A	G	2.974e-08	0	0.635	0.550117	0.598833
13:111048635:C_T	rs9559788	13	111048635	C	T	3.453e-08	0	0.7642	0.994747	0.600377
01:056965664:C_T	rs9970807	1	56965664	C	T	1.264e-10	0	0.7423	0.973882	0.604672
05:145810560:A_G	rs2033470	5	145810560	A	G	7.236e-07	0	0.7266	0.681272	0.660277
18:057851763:A_G	rs10871777	18	57851763	A	G	4.328e-08	0	0.6516	0.398452	0.662674
05:172669254:C_T	rs9313620	5	172669254	C	T	3.674e-08	0	0.7991	0.903229	0.683259
09:097593262:A_T	rs140564406	9	97593262	A	T	2.613e-09	0.3	0.4646	0.0643466	0.69361
21:030519457:A_T	rs12627426	21	30519457	A	T	5.498e-11	0	0.708	0.473986	0.698023
20:021400658:C_T	rs1090226	20	21400658	C	T	8.286e-09	0	0.6126	0.141162	0.748764
01:042438196:C_T	rs591088	1	42438196	C	T	1.146e-09	0	0.666	0.227827	0.749362
13:074511991:C_G	rs17061696	13	74511991	C	G	4.407e-07	0	0.884	0.943136	0.79834
01:168809436:G_T	rs114687274	1	168809436	G	T	2.058e-08	0	0.8088	0.368119	0.833914
05:142914112:C_T	rs72804738	5	142914112	C	T	2.767e-08	0	0.8443	0.438013	0.853292
02:204545178:A_G	rs16840016	2	204545178	A	G	4.717e-08	0	0.7614	0.133208	0.881384
04:045186139:A_G	rs10938398	4	45186139	A	G	2.349e-10	0	0.9351	0.761896	0.903715
02:044081627:G_T	rs4076834	2	44081627	G	T	3.176e-08	0	0.9406	0.729191	0.915625
07:092264993:C_T	rs2282979	7	92264993	C	T	2.468e-10	0	0.953	0.831323	0.92149
06:043348512:A_G	rs9472040	6	43348512	A	G	9.349e-08	0	0.9871	0.918273	0.970597
07:074122857:A_G		7	74122857	A	G	2.334e-09	0	0.9194	0.169331	0.978363
02:036655465:A_G	rs68111949	2	36655465	A	G	4.86e-10	0	0.9834	0.487762	0.985733

## Sheet: 5-compare_hits
Previous GWAS										Present GWAS
Author	rsID	Chromosome	Position (build 37)	Risk allele	Other allele	Odds ratio (OR) per additional risk allele	OR (95% lower confidence interval)	OR (95% upper confidence interval)	P-value	Odds ratio (OR) per additional risk allele in previous GWAS	OR (95% lower confidence interval)	OR (95% upper confidence interval)	P-value
Zhou W (2021)	rs17035646	1	10796547	A	G	1.03859	1.05219	1.02516	1.17e-08	1.02811	1.01855	1.03777	6.133e-09
Joseph J (2022)	rs371236917	1	16310737	C	CT	1.06	1.05	1.08	4.974e-15
Cappola TP (2010)	rs1739843	1	16343254	G	A	1.2987	1.16279	1.44928	3.09e-06
Levin MG (2022)	rs28579893	1	16347534	G	A	1.03427	1.02258	1.0461	6.56e-09	1.03267	0.977893	0.958928	1.239e-10
Levin MG (2022)	rs116626164	1	50975227	A	T	1.11316	1.07205	1.15584	2.51e-08	1.09409	1.06034	1.12891	1.85e-08
Levin MG (2022)	rs80061532	1	51797794	G	C	1.10429	1.06622	1.14372	3.19e-08	1.07681	0.955734	0.902378	4.432e-07
Levin MG (2022)	rs1997997	1	61886046	A	G	1.03686	1.02354	1.05036	4.56e-08	1.03034	1.01947	1.04131	3.275e-08
Shah S (2020)	rs660240	1	109817838	C	T	1.06	1.04	1.08	3.25e-10	1.03539	1.024	1.04691	7.157e-10
Joseph J (2022)	rs1277930	1	109822143	A	G	1.05	1.04	1.07	1.1e-10	1.03468	1.02238	1.04713	2.288e-08
Arvanitis M (2020)	rs580698	1	236841281	A	G	1.14	0.77	1.69	4.5e-08	1.0293	1.01561	1.04317	2.36e-05
Levin MG (2022)	rs73139123	2	630075	T	C	1.03956	1.0256	1.05372	2.35e-08	1.03553	0.977601	0.953924	2.379e-08
Joseph J (2022)	rs7595697	2	11568158	T	C	1.04	1.02	1.05	4.979e-08	1.01944	0.990039	0.971915	4.432e-05
Levin MG (2022)	rs7605601	2	37147975	T	G	1.03159	1.02153	1.04175	5.94e-10	1.02875	0.981671	0.962539	1.66e-08
Levin MG (2022)	rs4832298	2	86764004	C	T	1.03562	1.02311	1.04828	1.56e-08	1.02023	1.00945	1.03114	0.0002208
Zhou W (2021)	rs74853338	2	201171651	T	C	1.04435	1.06043	1.02852	2.578e-08	1.03419	0.976219	0.957745	5.272e-12
Zhou W (2021)	rs12632305	3	27492150	G	C	1.03616	1.04942	1.02305	4.475e-08	1.02588	0.984444	0.965205	3.896e-07
Joseph J (2022)	rs6795366	3	44005735	C	T	1.05	1.03	1.06	1.951e-08	1.02781	1.01255	1.0433	0.0003265
Cappola TP (2010)	rs6787362	3	69227379	A	G	1.49254	1.25	1.75439	6.9e-06	0.998694	0.983353	1.01427	0.8685
Levin MG (2022)	rs138178446	4	20926794	T	C	1.67548	1.39411	2.01364	3.73e-08
Zhou W (2021)	rs13130484	4	45175691	T	C	1.04132	1.05525	1.02758	2.344e-09	1.02755	0.982265	0.964206	9.457e-09
Levin MG (2022)	rs10938398	4	45186139	A	G	1.03832	1.02799	1.04875	1.9e-13	1.03238	1.02212	1.04275	3.982e-10
Zhou W (2021)	rs201194999	4	66666895	T	C	1.1261	1.16595	1.08761	2.176e-11
Levin MG (2022)	rs1823290	4	111586978	T	A	1.03179	1.02073	1.04298	1.42e-08	1.02528	0.984807	0.965972	4.031e-07
Levin MG (2022)	rs981150	4	111628628	G	A	1.03531	1.02481	1.04591	2.95e-11	1.02723	0.982466	0.964606	9.488e-09
Joseph J (2022)	rs2634073	4	111665783	T	C	1.08	1.06	1.1	7.42e-19	1.06202	0.952522	0.930811	1.46e-24
Aragam KG (2018)	rs1906609	4	111666451	T	G	1.15	1.1	1.21	9.08e-10	1.06145	0.953052	0.931294	4.43e-24
Shah S (2020)	rs17042102	4	111668626	A	G	1.12	1.09	1.14	5.71e-20	1.06999	1.0562	1.08396	1.576e-24
Zhou W (2021)	rs59788391	4	111701433	G	A	1.08785	1.10556	1.07043	1.553e-24	1.07491	0.942535	0.918242	2.118e-27
Arvanitis M (2020)	rs1906615	4	111701798	T	G	1.11	0.75	1.64	2.9e-08	1.05916	0.954511	0.933895	5.852e-25
Levin MG (2022)	rs1906592	4	111709004	G	T	1.08643	1.07226	1.10079	2.83e-35	1.07383	1.05914	1.08871	3.664e-24
Levin MG (2022)	rs7680240	4	111764972	A	C	1.03541	1.02511	1.04581	7.24e-12	1.02826	1.01905	1.03755	1.259e-09
Levin MG (2022)	rs17513625	4	111848270	A	G	1.09999	1.06728	1.1337	6.8e-10	1.07437	1.04607	1.10344	1.386e-07
Levin MG (2022)	rs541744150	5	85578192	A	AG	1.4878	1.29478	1.7096	2.06e-08
Shah S (2020)	rs11745324	5	137012171	G	A	1.05	1.03	1.07	2.35e-08	1.02642	0.984634	0.964002	1.389e-06
Levin MG (2022)	rs11745324	5	137012171	G	A	1.03614	1.02342	1.04901	1.76e-08	1.02642	0.984634	0.964002	1.389e-06
Levin MG (2022)	rs3734214	6	22571414	G	C	1.03221	1.02134	1.04319	6.03e-09	1.01836	0.991782	0.972254	0.0003349
Zhou W (2021)	rs387608	6	31941557	G	A	1.0547	1.07472	1.03505	2.854e-08	1.02637	0.988356	0.960453	0.0003665
Zhou W (2021)	rs144757939	6	32606722	G	A	1.19486	1.26245	1.13089	2.281e-10	1.04106	1.00937	0.914103	0.1116
Zhou W (2021)	rs4713999	6	36633069	G	A	1.05469	1.06853	1.04104	1.147e-15	1.04683	0.964617	0.946012	3.234e-20
Levin MG (2022)	rs4713999	6	36633069	G	A	1.05538	1.04447	1.0664	2.51e-24	1.04683	0.964617	0.946012	3.234e-20
Joseph J (2022)	rs3176326	6	36647289	G	A	1.08	1.06	1.1	1.084e-18	1.07417	0.942084	0.919949	4.101e-32
Shah S (2020)	rs4135240	6	36647680	T	C	1.05	1.03	1.07	6.84e-09	1.05511	0.957305	0.938327	8.493e-26
Levin MG (2022)	rs9361413	6	79345249	G	A	1.03128	1.02062	1.04205	7.25e-09	1.01741	0.993178	0.972703	0.001162
Shah S (2020)	rs55730499	6	161005610	T	C	1.11	1.08	1.14	1.83e-11	1.10045	0.925071	0.892664	6.889e-26
Levin MG (2022)	rs55730499	6	161005610	T	C	1.09768	1.07364	1.12226	1.63e-16	1.10045	0.925071	0.892664	6.889e-26
Joseph J (2022)	rs10455872	6	161010118	G	A	1.11	1.08	1.14	9.339e-17	1.10272	0.923297	0.890687	1.57e-26
Zhou W (2021)	rs10455872	6	161010118	G	A	1.12245	1.15641	1.08948	3.076e-14	1.10272	0.923297	0.890687	1.57e-26
Shah S (2020)	rs140570886	6	161013013	C	T	1.24	1.16	1.3	7.69e-11	1.16092	1.10701	1.21745	7.723e-10
Joseph J (2022)	rs4717903	7	74068167	C	T	1.04	1.03	1.06	3.547e-08	1.0295	1.01861	1.04051	8.437e-08
Levin MG (2022)	rs35005436	7	74134911	C	T	1.05022	1.03388	1.06682	8.01e-10	1.03825	1.02169	1.05508	4.729e-06
Levin MG (2022)	rs6944634	7	75061769	G	C	1.04071	1.02632	1.05529	1.72e-08	1.03677	0.976743	0.952473	1.845e-08
Levin MG (2022)	rs2282979	7	92264993	T	C	1.03262	1.02075	1.04463	4.5e-08	1.03616	0.974775	0.955519	2.958e-12
Levin MG (2022)	rs150966198	7	103886218	G	T	1.44311	1.27573	1.63245	5.45e-09
Levin MG (2022)	rs117540300	7	143813353	A	C	1.10495	1.06769	1.14351	1.3e-08	1.04049	1.00915	1.07281	0.01096
Levin MG (2022)	rs10738604	9	22025493	A	G	1.02912	1.01868	1.03966	3.9e-08	1.0286	1.01904	1.03824	3.178e-09
Shah S (2020)	rs1556516	9	22100176	C	G	1.06	1.05	1.08	1.57e-15	1.03842	1.02751	1.04944	2.663e-12
Levin MG (2022)	rs7859727	9	22102165	T	C	1.04404	1.03386	1.05432	1.02e-17	1.04197	0.968393	0.951126	3.32e-19
Zhou W (2021)	rs7857118	9	22124140	T	A	1.04415	1.0575	1.03097	2.639e-11	1.04219	0.968364	0.950762	1.053e-18
Joseph J (2022)	rs4977575	9	22124744	G	C	1.07	1.06	1.09	6.922e-23	1.04276	0.967842	0.950226	4.071e-19
Zhou W (2021)	rs147288039	9	97768758	G	A	1.49185	1.7132	1.2991	1.452e-08
Arvanitis M (2020)	rs9411378	9	136145425	A	C	1.12	0.75	1.65	3.7e-08	1.0464	1.03053	1.06253	6.099e-09
Shah S (2020)	rs600038	9	136151806	C	T	1.06	1.04	1.08	3.68e-09	1.04562	1.03477	1.05658	5.084e-17
Zhou W (2021)	rs600038	9	136151806	C	T	1.05335	1.06878	1.03814	2.479e-12	1.04562	1.03477	1.05658	5.084e-17
Levin MG (2022)	rs600038	9	136151806	C	T	1.05159	1.03929	1.06403	5.92e-17	1.04562	1.03477	1.05658	5.084e-17
Joseph J (2022)	rs579459	9	136154168	C	T	1.05	1.03	1.06	1.26e-08	1.04549	1.03464	1.05644	6.054e-17
Levin MG (2022)	rs1757223	10	18514999	G	A	1.03355	1.02167	1.04557	1.82e-08	1.02761	0.983459	0.962906	4.289e-07
Shah S (2020)	rs4746140	10	75417249	G	C	1.07	1.05	1.09	1.1e-09	1.06135	0.95358	0.930957	2.48e-22
Levin MG (2022)	rs4746140	10	75417249	G	C	1.04781	1.03495	1.06083	1.82e-13	1.06135	0.95358	0.930957	2.48e-22
Joseph J (2022)	rs59693993	10	75583034	C	T	1.06	1.04	1.08	3.081e-08	1.0541	1.0411	1.06726	8.514e-17
Zhou W (2021)	rs373205748	10	105335361	T	C	1.59937	1.8758	1.36368	7.773e-09
Joseph J (2022)	rs61869036	10	121422836	G	C	1.06	1.04	1.08	1.755e-11	1.0409	0.97163	0.94991	3.644e-12
Zhou W (2021)	rs117550412	10	121424962	A	T	1.05284	1.07086	1.03511	2.794e-09	1.03571	1.02265	1.04894	5.955e-08
Shah S (2020)	rs17617337	10	121426884	C	T	1.06	1.04	1.08	3.65e-09	1.04134	1.02964	1.05317	2.1e-12
Levin MG (2022)	rs17617337	10	121426884	C	T	1.04144	1.02785	1.0552	1.07e-09	1.04134	1.02964	1.05317	2.1e-12
Levin MG (2022)	rs7936836	11	43633645	C	A	1.03169	1.02063	1.04287	1.46e-08	1.02	0.989661	0.971213	3.709e-05
Zhou W (2021)	rs10774624	12	111833788	G	A	1.04461	1.06001	1.02944	5.034e-09	1.03179	0.979499	0.958979	6.829e-09
Levin MG (2022)	rs10774624	12	111833788	G	A	1.04269	1.0313	1.05419	8.77e-14	1.03179	0.979499	0.958979	6.829e-09
Shah S (2020)	rs4766578	12	111904371	T	A	1.04	1.03	1.06	4.9e-08	1.03181	0.978596	0.95983	2.293e-10
Levin MG (2022)	rs11066188	12	112610714	A	G	1.038	1.02667	1.04946	3.44e-11	1.03047	1.02037	1.04067	2.333e-09
Levin MG (2022)	rs35432	12	115555530	C	T	1.03107	1.02062	1.04164	4.13e-09	1.02401	1.01482	1.03329	2.473e-07
Zhou W (2021)	rs577629604	12	131779851	T	C	7.83578	15.711	3.90806	6.623e-09
Levin MG (2022)	rs114352564	13	19193033	A	G	1.2147	1.14041	1.29384	1.63e-09	1.01021	0.98201	1.03923	0.4818
Levin MG (2022)	rs1712355	14	35347512	T	G	1.0285	1.01827	1.03883	3.59e-08	1.01678	0.992143	0.974929	0.000194
Zhou W (2021)	rs62048402	16	53803223	A	G	1.05157	1.06523	1.03809	2.211e-14	1.04505	1.03537	1.05482	1.729e-20
Shah S (2020)	rs56094641	16	53806453	G	A	1.05	1.03	1.06	1.21e-08	1.04486	0.966012	0.948196	2.429e-20
Levin MG (2022)	rs56094641	16	53806453	G	A	1.05411	1.04322	1.06512	1.32e-23	1.04486	0.966012	0.948196	2.429e-20
Joseph J (2022)	rs12149832	16	53842908	A	G	1.07	1.05	1.08	3.398e-21	1.03841	1.02878	1.04814	2.229e-15
Levin MG (2022)	rs1861867	16	53848561	G	A	1.03469	1.02379	1.0457	3.15e-10	1.02672	0.983359	0.96469	6.98e-08
Joseph J (2022)	rs12933292	16	69566309	C	G	1.04	1.03	1.06	5.251e-09	1.01715	1.00777	1.02662	0.0003222
Levin MG (2022)	rs12325072	16	73006574	C	T	1.04175	1.02836	1.05531	6.7e-10	1.02244	1.00966	1.03538	0.0005423
Zhou W (2021)	rs61208973	16	73025093	T	C	1.04684	1.06213	1.03177	6.103e-10	1.01668	0.99467	0.972632	0.003791
Joseph J (2022)	rs1002135	17	2097583	G	T	1.04	1.03	1.06	6.327e-09	1.02714	1.01801	1.03636	4.148e-09
Levin MG (2022)	rs216193	17	2203453	A	G	1.03262	1.02215	1.0432	6.73e-10	1.02619	1.01681	1.03566	3.437e-08
Joseph J (2022)	rs12150603	17	37834715	G	A	1.04	1.03	1.06	5.207e-09	1.02236	0.987619	0.96873	7.166e-06
Joseph J (2022)	rs150947345	17	57486425	A	T	1.16	1.1	1.22	1.673e-08	1.03269	1.00232	1.06399	0.03469
Joseph J (2022)	rs34432450	17	65880259	C	T	1.06	1.04	1.08	1.927e-12	1.02421	1.00133	1.04762	0.038
Levin MG (2022)	rs2306527	17	76798155	C	T	1.03593	1.02482	1.04716	1.12e-10	1.02159	1.01183	1.03145	1.306e-05
Zhou W (2021)	rs56079252	18	1821017	T	A	1.06923	1.095	1.04407	3.613e-08	1.03374	0.983705	0.951283	0.0001038
Levin MG (2022)	rs1788826	18	21154024	G	A	1.03241	1.02114	1.04381	1.13e-08	1.02422	0.985806	0.966991	1.127e-06
Zhou W (2021)	rs1788784	18	21159630	A	G	1.04512	1.06006	1.03039	1.103e-09	1.02431	1.01447	1.03425	1.07e-06
Levin MG (2022)	rs34728432	18	31255918	G	A	1.03097	1.01992	1.04214	2.99e-08	1.01866	0.993121	0.970381	0.00176
Joseph J (2022)	rs79329549	18	36560942	T	G	1.07	1.05	1.1	4.603e-09	1.02876	0.986399	0.957891	0.0001504
Levin MG (2022)	rs1539952	18	57766512	G	A	1.03427	1.02218	1.04651	1.75e-08	1.02238	0.988123	0.968198	2.053e-05
Zhou W (2021)	rs145478347	19	50174883	A	G	2.05787	2.59083	1.63454	8.17e-10
Zhou W (2021)	rs558658474	20	48089377	TC	T	1.34407	1.48411	1.21724	4.999e-09
Joseph J (2022)	rs1999323	21	30534128	T	C	1.07	1.05	1.09	5.261e-11	1.04342	0.970777	0.946151	8.908e-11
Levin MG (2022)	rs362079	22	22875565	G	A	1.18365	1.11627	1.25508	1.61e-08	1.0154	1.01376	0.95674	0.3008
Levin MG (2022)	rs361894	22	22876938	C	T	1.1474	1.09554	1.20172	6.06e-09	0.970745	0.938646	1.00394	0.0835

## Sheet: 6-sex_metareg
Locus ID	Phenotype	Sentinel variant rsID	Chromosome	Position (b37)	Risk allele	Other allele	N study	Estimate	Standard Error	P
1	Heart failure	rs17035646	1	10796547	A	G	30	-0.013	0.062	0.83
2	Heart failure	rs3961710	1	16313172	C	T	30	-0.029	0.068	0.674
3	Heart failure	rs591088	1	42438196	C	T	27	0.021	0.054	0.704
4	Heart failure	rs149288352	1	51349663	A	G	29	0.28	0.207	0.177
5	Heart failure	rs9970807	1	56965664	C	T	31	-0.013	0.097	0.89
6	Heart failure	rs2474370	1	61886891	C	T	28	-0.089	0.064	0.166
7	Heart failure	rs71658797	1	77967507	A	T	30	-0.127	0.088	0.149
8	Heart failure	rs12740374	1	109817590	G	T	33	-0.053	0.068	0.435
9	Heart failure	rs114687274	1	168809436	G	T	28	0.242	0.193	0.209
10	Heart failure	rs10925175	1	236791327	G	A	29	0.036	0.06	0.548
11	Heart failure	rs7570993	2	652565	A	G	31	-0.063	0.071	0.374
12	Heart failure	rs62132550	2	37141085	C	T	32	0.053	0.055	0.343
13	Heart failure	rs4076834	2	44081627	T	G	31	-0.107	0.113	0.342
14	Heart failure	rs74853338	2	201171651	T	C	29	-0.027	0.054	0.613
15	Heart failure	rs16840016	2	204545178	G	A	29	0.151	0.084	0.071
16	Heart failure	rs4642101	3	12842223	G	T	26	0.058	0.067	0.392
17	Heart failure	rs601328	3	27547322	C	T	30	0.125	0.055	0.023
18	Heart failure	rs10938398	4	45186139	A	G	30	0.022	0.054	0.687
19	Heart failure	rs2639793	4	95414563	A	G	31	0.01	0.073	0.894
20	Heart failure	rs4833443	4	111684643	T	C	21	-0.115	0.131	0.382
21	Heart failure	rs17620390	4	114384328	C	A	30	0	0.061	0.993
22	Heart failure	rs113408838	5	138678299	T	C	29	0.107	0.1	0.283
23	Heart failure	rs156086	5	139529395	G	A	32	0.062	0.056	0.27
24	Heart failure	rs72804738	5	142914112	C	T	23	-0.004	0.103	0.971
25	Heart failure	rs2033470	5	145810560	A	G	27	-0.018	0.07	0.792
26	Heart failure	rs9313620	5	172669254	C	T	26	0.068	0.055	0.223
27	Heart failure	rs112540634	6	34623905	T	C	30	-0.057	0.075	0.446
28	Heart failure	rs3176326	6	36647289	G	A	31	-0.042	0.097	0.666
29	Heart failure	rs9472040	6	43348512	G	A	30	0.021	0.057	0.71
30	Heart failure	rs9398815	6	127097775	C	T	30	0.034	0.056	0.55
31	Heart failure	rs10455872	6	161010118	G	A	29	0.068	0.127	0.594
32	Heart failure		7	74122857	G	A	20	0.074	0.103	0.473
33	Heart failure	rs2282979	7	92264993	T	C	32	0.016	0.06	0.795
34	Heart failure	rs73238153	7	128481915	G	A	29	0.027	0.109	0.801
35	Heart failure	rs287	8	19815556	A	G	32	-0.029	0.061	0.635
36	Heart failure	rs4977757	9	22094330	G	A	9	-0.331	0.153	0.03
37	Heart failure	rs140564406	9	97593262	A	T	28	-0.049	0.056	0.379
38	Heart failure		9	136149399	A	G	31	0.081	0.065	0.21
39	Heart failure	rs4746140	10	75417249	G	C	29	-0.031	0.074	0.672
40	Heart failure	rs72840788	10	121415685	G	A	30	-0.019	0.079	0.809
41	Heart failure	rs4433659	12	107082496	G	T	27	0.08	0.063	0.199
42	Heart failure	rs597808	12	111973358	A	G	22	-0.036	0.095	0.704
43	Heart failure	rs17061696	13	74511991	C	G	32	0.054	0.055	0.325
44	Heart failure	rs9559788	13	111048635	T	C	25	-0.11	0.083	0.184
45	Heart failure	rs1890942	14	69765644	G	A	26	0.018	0.058	0.759
46	Heart failure	rs2627316	15	81042816	G	A	27	-0.009	0.054	0.866
47	Heart failure	rs12597563	16	787738	C	G	27	0.086	0.069	0.212
48	Heart failure		16	53814363	T	G	33	-0.024	0.058	0.681
49	Heart failure	rs62046579	16	81538463	A	C	30	0.118	0.065	0.072
50	Heart failure	rs1002135	17	2097583	G	T	31	0.152	0.055	0.005
51	Heart failure	rs9903250	17	38031030	G	A	28	-0.046	0.054	0.394
52	Heart failure	rs17608766	17	45013271	C	T	28	0.078	0.097	0.419
53	Heart failure	rs10871777	18	57851763	G	A	27	-0.023	0.075	0.759
54	Heart failure	rs112374545	19	11188899	C	T	21	0.079	0.202	0.695
55	Heart failure	rs1090226	20	21400658	T	C	29	0.015	0.055	0.783
56	Heart failure	rs12627426	21	30519457	A	T	27	-0.032	0.093	0.735
57	Non-ischaemic HF	rs13127488	4	122830800	A	G	21	0.155	0.115	0.178
58	Non-ischaemic HF	rs62326326	4	163628482	A	G	20	0.042	0.112	0.705
59	Non-ischaemic HF	rs17149797	8	9189971	T	G	18	0.195	0.138	0.157
60	Non-ischaemic HF	rs7176070	15	79033489	C	T	19	0.021	0.122	0.861
61	Non-ischaemic HF	rs11644392	16	30328317	C	T	17	-0.079	0.12	0.511
62	Non-ischaemic HFrEF	rs62233286	3	14305232	T	C	10	-0.182	0.441	0.679
63	Non-ischaemic HFrEF	rs3794752	17	53382829	T	C	10	-0.15	0.393	0.703
64	Non-ischaemic HFrEF	rs149780392	18	31500154	A	G	4	-0.762	3.692	0.837
65	Non-ischaemic HFpEF	rs143445113	4	57940132	T	C	4	5.763	3.257	0.077
66	Non-ischaemic HFpEF	rs73048654	12	4970019	C	T	9	0.006	0.423	0.989

## Sheet: 7-lambda_gc
Phenotype	Meta-analysis ancestry subset	Genomic inflation coefficient
Heart failure	All ancestries	1.21661
Non-ischaemic HF	All ancestries	1.1096
Non-ischaemic HFrEF	All ancestries	1.05569
Non-ischaemic HFpEF	All ancestries	0.999067
Heart failure	European	1.21552
Non-ischaemic HF	European	1.1101
Non-ischaemic HFrEF	European	1.0552
Non-ischaemic HFpEF	European	0.995342

## Sheet: 8-pgs
PGS HF decile	Number of cases	Number of controls	Odds ratio compared to 5th decile	Lower 95% CI	Upper 95% CI	P value
1	809	33915	0.589682	0.539769	0.644211	1.20573e-31
2	986	33738	0.722469	0.6646	0.785377	2.32072e-14
3	1076	33648	0.790523	0.728639	0.857663	1.5882e-08
4	1165	33559	0.85818	0.792336	0.929495	0.000173289
5	1350	33373
6	1335	33388	0.988445	0.915047	1.06773	0.767809
7	1489	33234	1.10758	1.02733	1.19409	0.00775068
8	1580	33143	1.17849	1.0942	1.26928	1.44204e-05
9	1764	32959	1.32308	1.23056	1.42255	3.74723e-14
10	2239	32484	1.70391	1.58992	1.82607	2.04079e-51

## Sheet: 9-finemap
Locus ID	Credible set ID	SNP	Chromosome	Position (b37)	Allele 1	Allele 2	PIP	Nearest gene(s)	Variant function	CADD raw score	CADD phred score
1	1	rs17035646	1	10796547	G	A	0.3814	CASZ1	intronic	0.239546	6.408
1	1	rs880315	1	10796866	T	C	0.1575	CASZ1	intronic	0.456437	8.967
1	1	rs34071855	1	10798489	C	G	0.10839	CASZ1	intronic	-0.187542	0.777
1	1	rs284278	1	10790536	A	G	0.099495	CASZ1	intronic	-0.000564	2.614
1	1	rs166913	1	10789634	C	T	0.065876	CASZ1	intronic	-0.068043	1.727
1	1	rs35295665	1	10797428	G	GC	0.05887	CASZ1	intronic	1.71138	16.85
1	1	rs682178	1	10798552	T	C	0.057211	CASZ1	intronic	0.345344	7.775
1	1	rs284277	1	10790797	C	A	0.051489	CASZ1	intronic	0.00059	2.632
2	1	rs10927886	1	16339313	C	G	0.61042	SRARP	intergenic	0.485066	9.244
2	1	rs1763604	1	16339772	C	G	0.10135	HSPB7	downstream	-0.201513	0.708
2	1	rs1048302	1	16340879	T	G	0.070166	HSPB7	UTR3	0.035482	3.187
2	1	rs1048261	1	16340951	A	T	0.070166	HSPB7	UTR3	0.428045	8.682
2	1	rs1763603	1	16339809	T	C	0.04826	HSPB7	downstream	0.202081	5.873
2	1	rs732286	1	16344360	A	G	0.035568	HSPB7	exonic	2.50224	22.6
2	1	rs12404144	1	16339419	G	C	0.028773	SRARP	intergenic	0.139513	4.912
2	1	rs945417	1	16344625	C	G	0.025571	HSPB7	UTR5	1.90693	18.33
2	1	rs945418	1	16344730	T	C	0.025264	HSPB7	UTR5	0.463874	9.04
2	1	rs945416	1	16344402	G	A	0.02385	HSPB7	exonic	1.43098	15.51
2	1	rs2017583	1	16350028	A	G	0.020211	CLCNKA	intronic	0.197444	5.804
2	1	rs1048334	1	16340761	T	C	0.018632	HSPB7	UTR3	0.1293	4.748
2	1	rs9442216	1	16353400	T	C	0.016518	CLCNKA	intronic	0.143336	4.972
2	1	rs1048237	1	16341733	T	C	0.01041	HSPB7	UTR3	0.784646	11.75
2	1	rs1739840	1	16342237	A	G	0.0076979	HSPB7	exonic	0.089847	4.098
2	1	rs3961710	1	16313172	C	T	0.0065454	ZBTB17	intergenic	0.439668	8.801
3	1	rs1540975	1	42420940	T	G	0.13776	-	intergenic	-0.311593	0.336
3	1	rs1540976	1	42420922	G	A	0.11766	-	intergenic	0.150301	5.082
3	1	rs11210547	1	42385031	C	G	0.10616	HIVEP3	upstream	-0.113841	1.277
3	1	rs3820587	1	42383550	G	T	0.052464	HIVEP3	intronic	1.04237	13.55
3	1	rs644311	1	42424108	T	C	0.048553	-	intergenic	0.120229	4.601
3	1	rs7526750	1	42442887	A	G	0.048553	-	intergenic	0.066975	3.713
3	1	rs7528843	1	42442574	T	C	0.048553	-	intergenic	-0.033637	2.145
3	1	rs654961	1	42444975	T	G	0.043029	-	intergenic	0.090828	4.114
3	1	rs658303	1	42423300	T	C	0.043029	-	intergenic	0.253546	6.6
3	1	rs4660591	1	42444360	G	T	0.043029	-	intergenic	-0.295898	0.375
3	1	rs591088	1	42438196	C	T	0.038326	-	intergenic	-0.112816	1.286
3	1	rs4297284	1	42411813	A	G	0.038128	-	intergenic	-0.025993	2.248
3	1	rs11210545	1	42381731	G	A	0.028911	HIVEP3	intronic	0.394663	8.331
3	1	rs35420395	1	42459513	C	T	0.028729	-	intergenic	-0.219109	0.63
3	1	rs11210564	1	42501248	G	C	0.027717	-	intergenic	0.000468	2.63
3	1	rs1540974	1	42420951	T	C	0.021347	-	intergenic	-0.217696	0.636
3	1	rs348142	1	42466251	C	T	0.016594	-	intergenic	-0.301458	0.361
3	1	rs189426	1	42465728	C	G	0.014762	-	intergenic	-0.146803	1.021
3	1	rs653944	1	42424594	G	A	0.0079712	-	intergenic	0.166783	5.338
3	1	rs1421277	1	42491157	T	C	0.007653	-	intergenic	0.667939	10.83
3	1	rs11210558	1	42437516	T	C	0.0068421	-	intergenic	-0.129284	1.15
3	1	rs1362877	1	42485483	C	T	0.0068421	-	intergenic	0.255319	6.624
3	1	rs10789411	1	42414686	A	G	0.0061196	-	intergenic	-0.007239	2.515
3	1	rs10890171	1	42414080	A	G	0.0056174	-	intergenic	0.142081	4.952
3	1	rs7523668	1	42408159	G	A	0.0056174	-	intergenic	0.804992	11.9
3	1	rs10890172	1	42417182	A	G	0.0054726	-	intergenic	0.347976	7.806
4	1	rs72692218	1	51436946	A	G	0.30437	CDKN2C	intronic	1.61939	16.36
4	1	rs74738164	1	51078223	G	A	0.24659	FAF1	intronic	2.11361	20.5
4	1	rs149288352	1	51349663	G	A	0.026258	FAF1	intronic	-0.383003	0.204
4	1	rs72692207	1	51348604	C	T	0.025209	FAF1	intronic	-0.03265	2.158
4	1	rs72692203	1	51332374	A	T	0.022498	FAF1	intronic	0.207541	5.953
4	1	rs72692220	1	51440463	G	A	0.019525	CDKN2C	downstream	0.121442	4.62
4	1	rs72692208	1	51348794	C	A	0.018846	FAF1	intronic	-0.537351	0.067
4	1	rs56323917	1	51417052	A	T	0.015994	FAF1	intronic	0.478335	9.18
4	1	rs72692216	1	51427904	A	C	0.015824	FAF1	intergenic	-0.071443	1.689
4	1	rs66462949	1	51439506	T	A	0.015824	CDKN2C	intronic	0.243081	6.457
4	1	rs72690488	1	51247120	C	T	0.015281	FAF1	intronic	1.05473	13.63
4	1	rs72692206	1	51346055	T	C	0.014758	FAF1	intronic	-0.074524	1.656
4	1	rs72690486	1	51220017	T	G	0.014378	FAF1	intronic	0.229339	6.265
4	1	rs148388865	1	51275667	C	T	0.013855	FAF1	intronic	0.299086	7.202
4	1	rs79948214	1	51322205	A	G	0.013775	FAF1	intronic	0.405279	8.445
4	1	rs55855890	1	51358668	A	T	0.013775	FAF1	intronic	0.159352	5.223
4	1	rs72690490	1	51251402	T	C	0.013306	FAF1	intronic	-0.064965	1.761
4	1	rs7545860	1	51341666	A	G	0.013306	FAF1	intronic	0.143203	4.97
4	1	rs72690462	1	50916964	T	G	0.012227	FAF1	intronic	0.2421	6.443
4	1	rs72690492	1	51259092	T	C	0.011998	FAF1	intronic	0.007658	2.74
4	1	rs56202902	1	50991452	T	C	0.011757	FAF1	intronic	0.151364	5.099
4	1	rs72690501	1	51317039	C	A	0.011602	FAF1	intronic	-0.636119	0.032
4	1	rs72690485	1	51214486	A	G	0.011234	FAF1	intronic	0.144361	4.988
4	1	rs72690484	1	51213834	A	G	0.011207	FAF1	intronic	-0.154549	0.969
4	1	rs72690494	1	51268190	A	G	0.009161	FAF1	intronic	0.839911	12.16
4	1	rs114439578	1	51370716	A	G	0.0087143	FAF1	intronic	-0.053236	1.897
4	1	rs7533757	1	50892870	G	A	0.0077396	DMRTA2	intergenic	0.097809	4.231
4	1	rs72692245	1	51520244	G	A	0.0074827	CDKN2C	intergenic	-0.058308	1.837
4	1	rs75086905	1	51509807	G	A	0.0068424	CDKN2C	intergenic	-0.714868	0.017
4	1	rs112025796	1	51512466	C	T	0.0056476	CDKN2C	intergenic	-0.099798	1.403
4	1	rs72690453	1	50873429	C	T	0.0055014	ELAVL4	intergenic	-0.377338	0.213
4	1	rs116626164	1	50975227	T	A	0.0054968	FAF1	intronic	-0.586923	0.046
4	1	rs56233647	1	51449880	T	C	0.0054601	CDKN2C	intergenic	0.077077	3.883
4	1	rs72692241	1	51510938	C	T	0.0053043	CDKN2C	intergenic	0.068733	3.743
4	1	rs72692233	1	51485823	T	C	0.0048102	CDKN2C	intergenic	0.813441	11.96
4	1	rs112831120	1	51513075	G	A	0.0046844	CDKN2C	intergenic	-0.455133	0.122
4	1	rs142574398	1	51474022	A	C	0.004664	CDKN2C	intergenic	0.337699	7.685
4	1	rs6681713	1	51527684	T	G	0.0044082	MIR6500	intergenic	0.077439	3.889
4	1	rs60697084	1	51503258	G	A	0.0041215	CDKN2C	intergenic	0.900846	12.6
5	1	rs56170783	1	57016131	A	C	0.57515	PLPP3	intronic	1.74419	17.06
5	1	rs72664355	1	57007791	T	C	0.38495	PLPP3	intronic	1.78879	17.37
5	1	rs9970807	1	56965664	C	T	0.0087851	PLPP3	intronic	-0.608445	0.039
6	1	rs2474370	1	61886891	C	T	0.30384	NFIA	intronic	0.17286	5.432
6	1	rs1997997	1	61886046	A	G	0.088252	NFIA	intronic	-0.261063	0.475
6	1	rs4915741	1	61897148	T	A	0.082953	NFIA	intronic	0.230965	6.288
6	1	rs2092867	1	61877445	C	A	0.072476	NFIA	intronic	0.129031	4.744
6	1	rs2207792	1	61894709	G	A	0.070789	NFIA	intronic	-0.044746	2.002
6	1	rs2474375	1	61877248	T	A	0.065048	NFIA	intronic	0.071886	3.796
6	1	rs2499529	1	61880054	T	C	0.052514	NFIA	intronic	-0.013291	2.426
6	1	rs2474372	1	61882251	A	G	0.047183	NFIA	intronic	0.1337	4.819
6	1	rs2064633	1	61876509	C	G	0.042432	NFIA	intronic	-0.251215	0.508
6	1	rs2261792	1	61881191	G	A	0.042432	NFIA	intronic	0.084222	4.004
6	1	rs2261787	1	61881443	G	C	0.042432	NFIA	intronic	-0.297321	0.371
6	1	rs1997998	1	61883027	T	G	0.042105	NFIA	intronic	-0.017662	2.364
7	1	rs34517439	1	78450517	C	A	0.96478	DNAJB4	intronic	0.459391	8.996
8	1	rs12740374	1	109817590	G	T	0.54419	CELSR2	UTR3	0.127859	4.725
8	1	rs660240	1	109817838	T	C	0.26885	CELSR2	UTR3	1.92267	18.47
8	1	rs7528419	1	109817192	A	G	0.17759	CELSR2	UTR3	-0.124769	1.186
9	1	rs114687274	1	168809436	T	G	0.26057	LINC00626	intergenic	-0.065886	1.751
9	1	rs58770026	1	168894890	G	A	0.10359	LINC00970	ncRNA intronic	-0.072903	1.673
9	1	rs12095749	1	168893629	C	T	0.082383	LINC00970	ncRNA intronic	-0.151986	0.986
9	1	rs77343099	1	168833283	C	T	0.053288	LINC00626	intergenic	1.53504	15.97
9	1	rs139666119	1	168715282	A	G	0.036501	DPT	intergenic	-0.09865	1.413
9	1	rs75452905	1	168709509	C	T	0.036496	DPT	intergenic	-0.091835	1.479
9	1	rs76422892	1	168725060	G	A	0.030453	DPT	intergenic	-0.076649	1.633
9	1	rs76719691	1	168713369	C	T	0.028365	DPT	intergenic	-0.152131	0.985
9	1	rs16861509	1	168712628	C	A	0.028365	DPT	intergenic	0.516088	9.531
9	1	rs80140118	1	168866497	T	C	0.026837	LINC00626	intergenic	0.248787	6.535
9	1	rs78412946	1	168725271	C	T	0.025461	DPT	intergenic	0.146788	5.027
9	1	rs115331135	1	168725857	C	A	0.024622	DPT	intergenic	-0.299425	0.366
9	1	rs1109177	1	168877711	C	G	0.016924	LINC00970	ncRNA intronic	-0.20241	0.704
9	1	rs16861738	1	168880889	T	C	0.016253	LINC00970	ncRNA intronic	-0.058176	1.839
9	1	rs73040286	1	168879405	G	A	0.015692	LINC00970	ncRNA intronic	1.40287	15.38
9	1	rs16861742	1	168882187	T	C	0.014186	LINC00970	ncRNA intronic	0.479104	9.187
9	1	rs73042050	1	168884870	T	G	0.014113	LINC00970	ncRNA intronic	-0.08423	1.554
9	1	rs73042049	1	168884015	G	A	0.013629	LINC00970	ncRNA intronic	-0.06352	1.777
9	1	rs73042051	1	168885063	G	A	0.013224	LINC00970	ncRNA intronic	-0.339643	0.277
9	1	rs74729643	1	168901031	T	C	0.010638	LINC00970	ncRNA intronic	0.750588	11.48
9	1	rs12076431	1	168898181	G	T	0.0096875	LINC00970	ncRNA intronic	0.248593	6.533
9	1	rs80235338	1	168899223	G	T	0.0090978	LINC00970	ncRNA intronic	0.124881	4.676
9	1	rs115917075	1	168883906	C	T	0.0073234	LINC00970	ncRNA intronic	0.116371	4.538
9	1	rs116609969	1	168896786	A	G	0.006668	LINC00970	ncRNA intronic	-0.062845	1.785
9	1	rs115977682	1	168896404	G	A	0.0051383	LINC00970	ncRNA intronic	-0.408696	0.17
9	1	rs111599687	1	168846340	C	T	0.0046368	LINC00626	intergenic	-0.168223	0.884
9	1	rs75272168	1	168842125	A	G	0.0043469	LINC00626	intergenic	-0.560225	0.056
9	1	rs76736823	1	168835729	G	A	0.00421	LINC00626	intergenic	-0.350432	0.257
9	1	rs76569202	1	168844630	G	A	0.0042093	LINC00626	intergenic	-0.603888	0.04
9	1	rs75466715	1	168843027	G	A	0.0042093	LINC00626	intergenic	-0.23562	0.564
9	1	rs78180547	1	168718204	C	A	0.0041378	DPT	intergenic	-0.067071	1.737
9	1	rs76099982	1	168842950	T	C	0.0040753	LINC00626	intergenic	0.066682	3.708
9	1	rs78410310	1	168843205	C	G	0.0040753	LINC00626	intergenic	0.116032	4.532
9	1	rs114949932	1	168839487	C	G	0.0039485	LINC00626	intergenic	-0.24234	0.539
9	1	rs114652900	1	168844788	C	A	0.0039478	LINC00626	intergenic	-0.517399	0.077
9	1	rs149166154	1	168735398	C	A	0.003723	DPT	intergenic	0.046509	3.37
9	1	rs114505676	1	168838219	A	G	0.0037049	LINC00626	intergenic	0.030405	3.104
9	1	rs714854	1	168832782	C	T	0.0037046	LINC00626	intergenic	-0.57703	0.049
9	1	rs76596090	1	168832408	G	A	0.0035993	LINC00626	intergenic	-0.089723	1.499
9	1	rs116495934	1	168739479	G	A	0.0035912	DPT	intergenic	-0.42939	0.146
9	1	rs80179084	1	168838486	G	T	0.0035902	LINC00626	intergenic	-0.193438	0.747
9	1	rs75629960	1	168838492	A	T	0.0035902	LINC00626	intergenic	0.26611	6.768
9	1	rs76806716	1	168844539	C	T	0.0035896	LINC00626	intergenic	-0.034186	2.137
9	1	rs114126186	1	168856887	G	A	0.0034831	LINC00626	intergenic	0.207427	5.951
9	1	rs77442922	1	168833296	G	A	0.0034772	LINC00626	intergenic	0.586162	10.16
10
11	1	rs374892365	2	633055	A	T	1	LOC105373352	intergenic	0.041161	3.281
11	2	rs6739303	2	628749	C	T	1	LOC105373352	intergenic	0.117537	4.557
11	3	rs6732341	2	629817	G	C	0.5	LOC105373352	intergenic	-0.228165	0.593
11	3	rs6749087	2	629818	A	T	0.5	LOC105373352	intergenic	0.0844	4.007
11	4	rs13387091	2	650980	G	A	0.68798	LOC105373352	intergenic	0.026763	3.044
11	4	rs35796073	2	636819	C	A	0.28078	LOC105373352	intergenic	-0.134269	1.112
12	1	rs3770781	2	37078839	A	G	1	STRN	intronic	0.062894	3.645
12	2	rs372638752	2	37254301	T	A	0.48525	HEATR5B	intronic
12	2	rs374731754	2	37254303	A	T	0.48525	HEATR5B	intronic
12	3	rs4670644	2	37205245	C	A	1	STRN	intergenic
12	4	rs2691123	2	37217027	A	G	0.99507	HEATR5B	intronic	0.035141	3.181
12	5	rs5830444	2	37081212	T	TA	1	STRN	intronic	0.09521	4.188
13	1	rs11887534	2	44066247	G	C	0.49036	ABCG8	exonic	2.08426	20.2
13	1	rs56132765	2	44078853	G	A	0.23639	ABCG8	exonic	0.593522	10.22
13	1	rs4076834	2	44081627	T	G	0.16113	ABCG8	intronic	-0.129872	1.146
13	1	rs75331444	2	44069772	G	A	0.020442	ABCG8	intronic	-0.187119	0.779
13	1	rs56266464	2	44054991	G	A	0.017348	DYNC2LI1	UTR3	0.10998	4.433
13	1	rs111617668	2	44055922	C	T	0.010284	ABCG5	intronic	-0.081625	1.581
13	1	rs79835740	2	44056148	A	T	0.0097722	ABCG5	intronic	-0.229866	0.586
13	1	rs4507142	2	44086591	G	A	0.0076576	ABCG8	intronic	-0.375397	0.215
13	1	rs9753033	2	44084600	A	T	0.0076494	ABCG8	intronic	-0.317	0.324
14	1	rs71022314	2	201162264	G	GA	1	MAIP1	intergenic	-0.004661	2.553
14	2	rs74853338	2	201171651	C	T	1	SPATS2L	intronic	0.405538	8.447
14	3	rs7559005	2	201161371	C	T	0.99491	MAIP1	intergenic	-0.145825	1.028
14	4	rs10931897	2	201162520	T	C	0.043417	MAIP1	intergenic	0.129521	4.751
14	4	rs11696001	2	201162433	G	A	0.012518	MAIP1	intergenic	-0.131532	1.133
15
16	1	rs4642101	3	12842223	T	G	0.46513	CAND2	intronic	-0.015982	2.388
16	1	rs7650482	3	12841804	A	G	0.36525	CAND2	intronic	-0.203555	0.698
16	1	rs11718898	3	12848822	T	C	0.14041	CAND2	exonic	1.97774	18.99
17
18	1	rs10938398	4	45186139	G	A	0.61678	GNPDA2	intergenic	-0.136699	1.094
18	1	rs12641981	4	45179883	C	T	0.13501	GNPDA2	intergenic	-0.281929	0.412
18	1	rs10938397	4	45182527	A	G	0.12168	GNPDA2	intergenic	-0.073332	1.669
18	1	rs12507026	4	45181334	A	T	0.080743	GNPDA2	intergenic	-0.026858	2.236
19	1	rs28502775	4	95401945	A	G	0.52605	PDLIM5	intronic	-0.057584	1.846
19	1	rs3805301	4	95412692	G	A	0.17602	PDLIM5	intronic	-0.048583	1.954
19	1	rs17374902	4	95128677	T	C	0.054965	LOC101929210	ncRNA intronic	0.812482	11.96
19	1	rs6810424	4	95038691	T	C	0.046602	LOC101929210	downstream	1.81913	17.59
19	1	rs17374964	4	95130164	A	C	0.03485	SMARCAD1	intronic	0.113784	4.495
19	1	rs17378658	4	95390157	G	A	0.034348	PDLIM5	intronic	-0.024677	2.266
19	1	rs10029551	4	95185854	A	G	0.028466	SMARCAD1	intronic	0.583381	10.13
19	1	rs12108452	4	95300688	A	C	0.018188	HPGDS	intergenic	0.263643	6.735
19	1	rs2639793	4	95414563	A	G	0.017758	PDLIM5	intronic	-0.153337	0.977
19	1	rs11731606	4	95455259	C	T	0.0167	PDLIM5	intronic	1.41521	15.44
19	1	rs2555216	4	95415446	G	T	0.016397	PDLIM5	intronic	-0.086482	1.532
19	1	rs3828523	4	95447258	G	C	0.012047	PDLIM5	intronic	-0.210151	0.668
19	1	rs10022350	4	95186788	T	C	0.011616	SMARCAD1	intronic	1.08424	13.8
19	1	rs17379209	4	95411302	G	A	0.0097059	PDLIM5	intronic	-0.200571	0.712
19	1	rs2639795	4	95439154	C	A	0.0076522	PDLIM5	intronic	0.053782	3.491
19	1	rs5002911	4	95416602	G	A	0.0057558	PDLIM5	intronic	-0.14506	1.033
19	1	rs28469826	4	95274833	A	T	0.0056394	HPGDS	intergenic	-0.004563	2.554
19	1	rs28711614	4	95274762	G	A	0.0056255	HPGDS	intergenic	-0.136208	1.097
19	1	rs5002910	4	95416601	T	A	0.0053758	PDLIM5	intronic	0.158941	5.217
19	1	rs5002909	4	95416599	G	T	0.0053758	PDLIM5	intronic	0.031491	3.121
19	1	rs28713352	4	95268310	T	A	0.004826	HPGDS	intergenic	-0.505572	0.084
19	1	rs28508438	4	95267051	A	G	0.0041493	HPGDS	intergenic	-0.292403	0.384
19	1	rs7685653	4	95271288	A	T	0.0038561	HPGDS	intergenic	-0.311878	0.336
19	1	rs17376684	4	95270509	T	C	0.0038545	HPGDS	intergenic	0.162231	5.268
19	1	rs7658873	4	95297080	C	T	0.003838	HPGDS	intergenic	-0.200955	0.71
19	1	rs11947499	4	95260834	T	C	0.0028904	HPGDS	intronic	-0.040223	2.059
19	1	rs17376943	4	95277117	G	A	0.0025827	HPGDS	intergenic	-0.070719	1.697
19	1	rs774988	4	95420010	C	G	0.0021734	PDLIM5	intronic	-0.026002	2.247
19	1	rs10084984	4	95254575	T	C	0.0021269	HPGDS	intronic	-0.107485	1.332
19	1	rs79590448	4	95238276	G	T	0.0021076	HPGDS	intronic	-0.132992	1.122
19	1	rs699861	4	95420163	G	A	0.0020334	PDLIM5	intronic	-0.156443	0.957
19	1	rs774989	4	95419878	T	A	0.002033	PDLIM5	intronic	-0.049504	1.943
19	1	rs75805439	4	95352104	A	G	0.0018176	HPGDS	intergenic	0.277674	6.92
19	1	rs28593606	4	95274494	C	T	0.0017456	HPGDS	intergenic	0.550916	9.842
19	1	rs28650373	4	95251049	A	T	0.0016504	HPGDS	intronic	0.144916	4.997
19	1	rs28521014	4	95236096	G	A	0.0016494	HPGDS	intronic	-0.071181	1.692
19	1	rs774993	4	95417665	C	G	0.001573	PDLIM5	intronic	-0.701985	0.019
19	1	rs6828270	4	95309212	G	A	0.0015577	HPGDS	intergenic	0.02013	2.937
19	1	rs28851318	4	95240871	T	C	0.0015534	HPGDS	intronic	0.574046	10.05
19	1	rs56943028	4	95285813	T	C	0.0015304	HPGDS	intergenic	0.144992	4.998
19	1	rs7696494	4	95285174	G	A	0.0015304	HPGDS	intergenic	-0.089538	1.501
19	1	rs9993839	4	95307863	T	C	0.0014898	HPGDS	intergenic	0.031183	3.116
19	1	rs112346408	4	95242083	T	G	0.0014674	HPGDS	intronic	-0.142596	1.051
19	1	rs28568937	4	95236247	C	T	0.0014605	HPGDS	intronic	-0.25907	0.481
19	1	rs10000820	4	95313493	G	A	0.0014601	HPGDS	intergenic	-0.074908	1.652
19	1	rs77544176	4	95229214	C	T	0.0014599	HPGDS	intronic	-0.024089	2.274
19	1	rs9307140	4	95288670	G	C	0.001438	HPGDS	intergenic	-0.184722	0.792
19	1	rs7670371	4	95339036	C	T	0.0014176	HPGDS	intergenic	-0.037547	2.093
19	1	rs7677981	4	95299736	C	T	0.0013792	HPGDS	intergenic	-0.301031	0.362
19	1	rs28839254	4	95304785	C	A	0.0013788	HPGDS	intergenic	-0.210905	0.665
19	1	rs12108275	4	95298847	T	G	0.0013771	HPGDS	intergenic	0.222578	6.169
19	1	rs10213307	4	95305928	C	T	0.0013765	HPGDS	intergenic	0.038811	3.242
19	1	rs79681387	4	95289205	T	C	0.0013695	HPGDS	intergenic	-0.095765	1.441
19	1	rs28497379	4	95283789	G	T	0.001369	HPGDS	intergenic	-0.069074	1.715
19	1	rs13435514	4	95306806	G	T	0.0013542	HPGDS	intergenic	-0.16659	0.894
20	1	rs4833443	4	111684643	C	T	0.99131	PITX2	intergenic	-0.361826	0.237
20	2	rs150844214	4	111682246	G	T	1	PITX2	intergenic	-0.332249	0.292
20	3	rs10033464	4	111720761	T	G	0.32524	PITX2	intergenic	1.9996	19.2
20	3	rs2171592	4	111720788	C	T	0.24137	PITX2	intergenic	1.54532	16.01
20	3	rs17042198	4	111719978	G	T	0.14168	PITX2	intergenic	1.21519	14.51
20	3	rs12503217	4	111706161	T	C	0.091814	PITX2	intergenic	0.577058	10.08
20	3	rs2350539	4	111721210	G	T	0.034774	PITX2	intergenic	0.228791	6.257
20	3	rs7683625	4	111730665	A	G	0.032659	PITX2	intergenic	0.08516	4.019
20	3	rs7683618	4	111730655	A	C	0.015187	PITX2	intergenic	0.176604	5.489
20	3	rs7662226	4	111730801	T	A	0.0096958	PITX2	intergenic	-0.034106	2.138
20	3	rs9998815	4	111692300	G	C	0.0057263	PITX2	intergenic	-0.201477	0.708
20	3	rs12513264	4	111684362	C	T	0.0047638	PITX2	intergenic	-0.299171	0.366
20	3	rs10016842	4	111694206	T	C	0.0044769	PITX2	intergenic	0.229107	6.261
20	3	rs371229175	4	111679321	T	G	0.0040814	PITX2	intergenic
20	3	rs67539808	4	111701067	A	G	0.0034526	PITX2	intergenic	-0.258295	0.484
20	3	rs66578810	4	111687271	G	A	0.0033998	PITX2	intergenic	-0.046439	1.98
20	3	rs12512819	4	111688993	C	T	0.0033502	PITX2	intergenic	-0.070449	1.7
20	3	rs67826869	4	111697016	T	C	0.003309	PITX2	intergenic	-0.214422	0.65
20	3	rs4032974	4	111732536	C	T	0.0032173	PITX2	intergenic	-0.376499	0.214
20	3	rs3866829	4	111728775	T	G	0.003208	PITX2	intergenic	-0.373802	0.218
20	3	rs3853443	4	111730129	T	C	0.003208	PITX2	intergenic	0.130421	4.766
20	3	rs3853442	4	111730028	G	A	0.0030295	PITX2	intergenic	-0.125699	1.178
20	3	rs4124158	4	111730194	C	T	0.0030295	PITX2	intergenic	-0.16234	0.92
20	3	rs1906606	4	111723392	C	A	0.0028754	PITX2	intergenic	-0.057842	1.843
20	3	rs3853441	4	111729740	T	C	0.0028614	PITX2	intergenic	0.1456	5.008
20	3	rs10006881	4	111731673	T	C	0.0028614	PITX2	intergenic	-0.005498	2.54
20	3	rs4124159	4	111730243	A	G	0.0028614	PITX2	intergenic	0.002741	2.665
21	1	rs11098193	4	114429407	C	T	0.75166	CAMK2D	exonic	2.02021	19.41
21	1	rs4834347	4	114425934	C	A	0.1481	CAMK2D	intronic	0.911016	12.68
21	1	rs35317913	4	114398814	A	G	0.034814	CAMK2D	intronic	-0.000208	2.62
21	1	rs6816233	4	114444746	T	A	0.015771	CAMK2D	intronic	0.599787	10.27
21	1	rs6829664	4	114448656	A	G	0.010189	CAMK2D	intronic	-0.003982	2.563
22	1	rs113408838	5	138678299	C	T	0.9092	PAIP2	UTR5	0.12421	4.666
22	1	rs75037374	5	138942117	G	A	0.070049	UBE2D2	intronic	0.346464	7.789
23
24	1	rs72804738	5	142914112	T	C	0.5826	NR3C1	intergenic	0.692427	11.03
24	1	rs72804740	5	142914850	G	T	0.044506	NR3C1	intergenic	-0.132466	1.126
24	1	rs34022217	5	142922345	T	G	0.040747	NR3C1	intergenic	0.632082	10.54
24	1	rs56073594	5	142923517	A	G	0.030994	NR3C1	intergenic	0.267168	6.782
24	1	rs12188358	5	142898314	G	C	0.030205	NR3C1	intergenic	0.05548	3.52
24	1	rs12187918	5	142899747	A	T	0.030176	NR3C1	intergenic	0.187094	5.649
24	1	rs72804717	5	142899776	A	G	0.030176	NR3C1	intergenic	0.026896	3.047
24	1	rs12187686	5	142898042	T	C	0.030158	NR3C1	intergenic	0.049904	3.427
24	1	rs55912938	5	142923607	C	A	0.0283	NR3C1	intergenic	-0.036642	2.105
24	1	rs17341964	5	142893603	A	G	0.027528	NR3C1	intergenic	-0.394032	0.189
24	1	rs17343168	5	142923800	A	G	0.02586	NR3C1	intergenic	0.300026	7.214
24	1	rs6196	5	142661490	A	G	0.017479	NR3C1	exonic	0.563106	9.948
24	1	rs258752	5	142623754	T	C	0.016001	ARHGAP26	intergenic	1.41892	15.46
24	1	rs61640029	5	142923145	A	G	0.010139	NR3C1	intergenic	0.099043	4.252
24	1	rs72806724	5	142934673	G	C	0.0089464	NR3C1	intergenic	-0.242536	0.538
24	1	rs853156	5	142624756	G	A	0.008258	ARHGAP26	intergenic	0.126538	4.703
24	1	rs6580277	5	142818123	A	G	0.0079489	NR3C1	intergenic	-0.064408	1.767
24	1	rs12187799	5	142903004	C	G	0.0037968	NR3C1	intergenic	-0.136779	1.093
24	1	rs142278340	5	142917932	C	G	0.0028444	NR3C1	intergenic	-0.292798	0.383
24	1	rs72804720	5	142906326	C	T	0.0028246	NR3C1	intergenic	-0.006543	2.525
24	1	rs72804728	5	142909873	C	T	0.0026401	NR3C1	intergenic	-0.114388	1.272
24	1	rs72804737	5	142913710	C	T	0.0026401	NR3C1	intergenic	-0.097779	1.421
24	1	rs12186751	5	142910702	G	A	0.0026382	NR3C1	intergenic	-0.631304	0.033
24	1	rs72804721	5	142906557	C	T	0.0024987	NR3C1	intergenic	-0.034919	2.128
24	1	rs72804748	5	142921227	T	A	0.0024608	NR3C1	intergenic	-0.095245	1.446
24	1	rs72806717	5	142927534	A	G	0.0024588	NR3C1	intergenic	-0.502681	0.086
24	1	rs55830434	5	142912662	A	C	0.002458	NR3C1	intergenic	-0.034836	2.129
24	1	rs72804742	5	142916444	C	T	0.002454	NR3C1	intergenic	-0.035462	2.121
25
26	1	rs9313620	5	172669254	C	T	0.94017	NKX2-5	intergenic	-0.181729	0.808
26	1	rs2277923	5	172662024	T	C	0.031926	NKX2-5	exonic	1.88661	18.15
27	1	rs2744956	6	34618937	T	C	0.16668	ILRUN	intronic	0.006811	2.727
27	1	rs112540634	6	34623905	C	T	0.15335	ILRUN	intronic	-0.247351	0.521
27	1	rs2814994	6	34620153	T	A	0.1167	ILRUN	intronic	0.192828	5.735
27	1	rs2814993	6	34618893	G	A	0.11298	ILRUN	intronic	0.049869	3.426
27	1	rs2744955	6	34618958	C	G	0.096841	ILRUN	intronic	-0.003056	2.577
27	1	rs2764205	6	34712010	G	C	0.054309	LOC101929243	intergenic	1.44617	15.58
27	1	rs2744937	6	34557246	C	T	0.049919	ILRUN	UTR3	0.721319	11.26
27	1	rs2092344	6	34570922	G	C	0.04946	ILRUN	intronic	0.062515	3.638
27	1	rs2744942	6	34643752	T	C	0.026448	ILRUN	intronic	1.12199	14.02
27	1	rs2814998	6	34625211	C	T	0.01454	ILRUN	intronic	0.330012	7.592
27	1	rs2252551	6	34622676	A	G	0.010428	ILRUN	intronic	-0.043354	2.019
27	1	rs9469913	6	34827085	A	T	0.010168	UHRF1BP1	exonic	0.558915	9.912
27	1	rs2744939	6	34548206	T	A	0.0092185	SPDEF	intergenic	0.19259	5.732
27	1	rs2814985	6	34548296	C	T	0.0078783	SPDEF	intergenic	-0.053905	1.889
27	1	rs2744968	6	34584951	A	C	0.0068066	ILRUN	intronic	1.35597	15.18
27	1	rs2814944	6	34552797	G	A	0.005768	SPDEF	intergenic	-0.340231	0.276
27	1	rs75398113	6	34728071	G	C	0.005583	SNRPC	intronic	0.402792	8.418
27	1	rs6457785	6	34676826	C	T	0.0053519	LOC101929243	intergenic	-0.073998	1.662
27	1	rs2492859	6	34645266	A	G	0.0051427	ILRUN	intronic	0.224034	6.19
27	1	rs3736896	6	34735883	T	C	0.0049678	SNRPC	intronic	0.047465	3.386
27	1	rs16894959	6	34825662	T	C	0.0048006	UHRF1BP1	exonic	0.056233	3.533
27	1	rs2744938	6	34552110	A	G	0.0045775	SPDEF	intergenic	0.071584	3.791
27	1	rs114863007	6	34729158	G	A	0.0043206	SNRPC	intronic	-0.177597	0.83
27	1	rs2744954	6	34621470	A	G	0.0032269	ILRUN	intronic	0.471798	9.117
27	1	rs61431557	6	34717578	C	T	0.0031238	LOC101929243	intergenic	0.074347	3.837
27	1	rs2744948	6	34634953	A	G	0.0031008	ILRUN	intronic	0.297091	7.176
27	1	rs2814948	6	34653413	G	A	0.0029879	ILRUN	intronic	-0.544154	0.063
27	1	rs2814986	6	34602685	T	C	0.0025633	ILRUN	intronic	0.140669	4.93
27	1	rs2744971	6	34581636	T	G	0.0023737	ILRUN	intronic	0.306545	7.299
27	1	rs2814977	6	34576433	G	A	0.0021998	ILRUN	intronic	0.11987	4.595
27	1	rs2492863	6	34603646	G	A	0.0021426	ILRUN	intronic	-0.622084	0.035
27	1	rs2814983	6	34591207	A	G	0.002039	ILRUN	intronic	0.023447	2.991
28	1	rs3176326	6	36647289	G	A	1	CDKN1A	intronic	0.675507	10.89
28	2	rs146170154	6	36646768	C	CTA	1	CDKN1A	intronic	0.377409	8.142
28	3	rs730506	6	36645968	G	C	1	DINOL	ncRNA exonic	0.126503	4.703
29
30
31	1	rs140570886	6	161013013	T	C	0.98825	LPA	intronic	-0.00363	2.568
31	2	rs145147456	6	160740822	C	CAAAACAAAACA	1	SLC22A2	intergenic	-0.215211	0.646
31	3	rs3106163	6	160717299	T	C	1	SLC22A2	intergenic	0.481361	9.208
31	4	rs35586191	6	160714323	T	TA	1	SLC22A2	intergenic	-0.098493	1.415
31	5	rs10455872	6	161010118	A	G	0.64219	LPA	intronic	-0.428032	0.148
31	5	rs55730499	6	161005610	C	T	0.24812	LPA	intronic	-0.491658	0.093
31	5	rs74617384	6	160997118	A	T	0.10968	LPA	intronic	-0.231288	0.58
32
33	1	rs11773884	7	92285123	A	G	0.65605	CDK6	intronic	0.432016	8.723
33	1	rs42046	7	92252203	C	G	0.12104	CDK6	intronic	1.58969	16.21
33	1	rs6948097	7	92281953	C	T	0.1117	CDK6	intronic	1.45562	15.62
33	1	rs42039	7	92244422	C	T	0.038984	CDK6	UTR3	-0.117728	1.244
33	1	rs6960181	7	92277477	C	T	0.028827	CDK6	intronic	0.167312	5.347
33	1	rs73232024	7	92277315	G	A	0.026874	CDK6	intronic	-0.320352	0.317
33	1	rs11764331	7	92282624	C	T	0.023901	CDK6	intronic	-0.196805	0.73
33	1	rs42031	7	92237396	A	T	0.021142	CDK6	UTR3	0.513053	9.503
33	1	rs42044	7	92250140	T	G	0.017783	CDK6	intronic	-0.230343	0.584
33	1	rs4272	7	92236829	A	G	0.016857	CDK6	UTR3	0.451524	8.919
33	1	rs42034	7	92239144	A	G	0.013314	CDK6	UTR3	0.053342	3.484
34	1	rs3734972	7	128470838	C	T	0.53869	FLNC	exonic	1.10358	13.91
34	1	rs2291569	7	128488734	G	A	0.17082	FLNC	exonic	3.45274	24.9
34	1	rs55867152	7	128431186	C	G	0.16288	CCDC136	upstream	0.122873	4.644
34	1	rs73238120	7	128432108	C	T	0.056259	CCDC136	UTR5	0.453746	8.941
34	1	rs754920	7	128468412	G	A	0.036779	CCDC136	intergenic	2.16134	21
34	1	rs3807308	7	128471732	C	T	0.025579	FLNC	intronic	1.37655	15.27
34	1	rs3807133	7	128469760	G	A	0.022822	FLNC	upstream	1.03999	13.54
34	1	rs60871386	7	128430437	G	T	0.013395	OPN1SW	intergenic	-0.166767	0.893
35
36	1	rs1537373	9	22103341	T	G	0.36635	CDKN2B-AS1	ncRNA intronic	-0.116329	1.255
36	1	rs2891168	9	22098619	A	G	0.24471	CDKN2B-AS1	ncRNA intronic	0.052382	3.468
36	1	rs7859727	9	22102165	C	T	0.061407	CDKN2B-AS1	ncRNA intronic	-0.094946	1.448
36	1	rs1333042	9	22103813	A	G	0.058858	CDKN2B-AS1	ncRNA intronic	-0.169414	0.877
36	1	rs10757277	9	22124450	A	G	0.047883	CDKN2B-AS1	intergenic	-0.018002	2.359
36	1	rs4977757	9	22094330	A	G	0.036855	CDKN2B-AS1	ncRNA intronic	-0.069052	1.715
36	1	rs1970112	9	22085598	T	C	0.031832	CDKN2B-AS1	ncRNA intronic	-0.20955	0.671
36	1	rs10757279	9	22124630	A	G	0.029355	CDKN2B-AS1	intergenic	0.049877	3.426
36	1	rs10757278	9	22124477	A	G	0.017447	CDKN2B-AS1	intergenic	0.647802	10.67
36	1	rs4977574	9	22098574	A	G	0.015854	CDKN2B-AS1	ncRNA intronic	0.495253	9.339
36	1	rs10757274	9	22096055	A	G	0.015833	CDKN2B-AS1	ncRNA intronic	0.116059	4.533
36	1	rs1333049	9	22125503	G	C	0.011938	CDKN2B-AS1	intergenic	-0.137222	1.09
36	1	rs4977575	9	22124744	C	G	0.011251	CDKN2B-AS1	intergenic	0.084074	4.001
36	1	rs1333047	9	22124504	A	T	0.011033	CDKN2B-AS1	intergenic	0.333419	7.634
36	1	rs1537371	9	22099568	C	A	0.010268	CDKN2B-AS1	ncRNA intronic	0.578112	10.09
37	1	rs446540	9	97509199	A	G	0.41025	AOPEP	intronic	1.96775	18.89
37	1	rs10821401	9	97592688	G	A	0.18711	AOPEP	intronic	0.060106	3.598
37	1	rs391784	9	97575627	T	A	0.06981	AOPEP	intronic	0.078213	3.902
37	1	rs7853195	9	97685298	G	C	0.063978	AOPEP	intronic	0.451433	8.918
37	1	rs7851726	9	97503985	T	C	0.063407	AOPEP	intronic	-0.011505	2.452
37	1	rs183066	9	97517432	C	T	0.058788	AOPEP	intronic	-0.107174	1.335
37	1	rs4744403	9	97670558	T	A	0.040428	AOPEP	intronic	-0.060647	1.81
37	1	rs10993463	9	97807233	C	T	0.034701	AOPEP	intronic	0.145082	5
37	1	rs140564406	9	97593262	T	A	0.011205	AOPEP	intronic	-0.253506	0.5
37	1	rs4744378	9	97579146	G	A	0.010122	AOPEP	intronic	-0.199937	0.715
37	1	rs10993365	9	97600392	G	A	0.0091436	AOPEP	intronic	-0.093488	1.462
37	1	rs1751434	9	97537982	G	C	0.0067594	AOPEP	intronic	-0.710436	0.018
37	1	rs7026071	9	97492520	T	C	0.0055445	AOPEP	intronic	-0.042142	2.034
38	1	rs507666	9	136149399	G	A	0.45693	ABO	intronic
38	1	rs532436	9	136149830	G	A	0.45546	ABO	intronic
38	1	rs2519093	9	136141870	C	T	0.034242	ABO	intronic
38	1	rs635634	9	136155000	C	T	0.017673	ABO	intergenic
39	1	rs3841208	10	75568759	T	TAGAA	1	NDST2	intronic	-0.012214	2.442
39	2	rs12217245	10	75576483	T	C	0.87025	CAMK2G	exonic	0.115477	4.523
39	2	rs4114992	10	75566829	A	G	0.57782	NDST2	intronic	0.049036	3.412
39	3	rs11000734	10	75419663	T	G	0.79897	SYNPO2L	intergenic	0.382949	8.203
39	3	rs60632610	10	75415677	C	T	0.14549	SYNPO2L	exonic	3.79243	26.4
39	3	rs4746140	10	75417249	G	C	0.024689	SYNPO2L	intergenic	0.008859	2.759
40	1	rs2234962	10	121429633	T	C	0.93541	BAG3	exonic	2.21977	21.5
40	1	rs72840788	10	121415685	G	A	0.027193	BAG3	intronic	-0.196869	0.73
41
42	1	rs597808	12	111973358	A	G	0.54343	ATXN2	intronic	-0.261348	0.474
42	1	rs3184504	12	111884608	T	C	0.21087	SH2B3	exonic	0.715892	11.21
42	1	rs4766578	12	111904371	T	A	0.09555	ATXN2	intronic	-0.072126	1.682
42	1	rs11065991	12	112083162	C	T	0.09533	BRAP	intronic	-0.085676	1.54
42	1	rs11513729	12	112273499	C	T	0.027758	ALDH2	intergenic	-0.060575	1.811
42	1	rs653178	12	112007756	C	T	0.022543	ATXN2	intronic	-0.322276	0.312
42	1	rs7137828	12	111932800	C	T	0.013706	ATXN2	intronic	-0.069329	1.712
43	1	rs9573330	13	74518210	G	A	0.63704	KLF12	intronic	1.24861	14.67
43	1	rs17061696	13	74511991	G	C	0.29716	KLF12	intronic	0.893196	12.55
43	1	rs1886512	13	74520186	T	A	0.044566	KLF12	intronic	0.716271	11.22
43	2	rs1337286	13	74089246	A	G	0.49613	KLF5	intergenic	1.22051	14.53
43	2	rs1337285	13	74089256	C	T	0.47101	KLF5	intergenic	1.79723	17.43
44
45	1	rs1890942	14	69765644	A	G	0.87738	GALNT16	intronic	-0.007145	2.516
45	1	rs11620989	14	69746345	A	G	0.079171	GALNT16	intronic	0.178895	5.524
46
47
48	1	rs8050136	16	53816275	C	A	0.42336	FTO	intronic	0.780209	11.71
48	1	rs7193144	16	53810686	T	C	0.24036	FTO	intronic	-0.013117	2.429
48	1	rs17817449	16	53813367	T	G	0.19483	FTO	intronic	1.28281	14.84
48	1	rs1421085	16	53800954	T	C	0.063895	FTO	intronic	2.20904	21.4
48	1	rs7202116	16	53821615	A	G	0.018575	FTO	intronic	1.57242	16.13
48	1	rs9972653	16	53814363	G	T	0.018253	FTO	intronic	-0.405322	0.174
48	1	rs55872725	16	53809123	C	T	0.013901	FTO	intronic	-0.083145	1.565
49	1	rs62046579	16	81538463	A	C	0.42723	CMIP	intronic	-0.228619	0.591
49	1	rs62046565	16	81532140	C	G	0.15077	CMIP	intronic	-0.429652	0.146
49	1	rs17777059	16	81528953	A	G	0.12358	CMIP	intronic	0.10589	4.365
49	1	rs72827197	16	81549428	T	G	0.10486	CMIP	intronic	-0.217065	0.638
49	1	rs3803655	16	81551482	A	C	0.076921	CMIP	intronic	0.909792	12.67
49	1	rs11861470	16	81549103	A	G	0.051993	CMIP	intronic	-0.228684	0.591
49	1	rs12928482	16	81513871	G	A	0.0099896	CMIP	intronic	-0.208535	0.676
49	1	rs62043959	16	81525204	A	C	0.0076542	CMIP	intronic	-0.385201	0.201
49	1	rs11861290	16	81548522	A	G	0.006154	CMIP	intronic	0.199415	5.833
49	1	rs55683214	16	81536191	G	T	0.0056897	CMIP	intronic	0.159653	5.228
49	1	rs17742269	16	81541304	G	A	0.0056519	CMIP	intronic	0.266536	6.774
50
51	1	rs11557467	17	38028634	G	T	0.30357	ZPBP2	exonic	1.39861	15.37
51	1	rs2313430	17	37929816	T	C	0.27057	IKZF3	intronic	1.26658	14.76
51	1	rs2941522	17	37910368	C	T	0.19404	GRB7	intergenic	0.49365	9.324
51	1	rs9909593	17	37970149	A	G	0.052292	IKZF3	intronic	1.69274	16.74
51	1	rs1453559	17	38020419	T	C	0.036559	IKZF3	UTR5	1.70581	16.82
51	1	rs12603332	17	38082807	T	C	0.034351	ORMDL3	UTR5	2.13169	20.7
51	1	rs2952140	17	37928059	C	T	0.034213	IKZF3	intronic	0.013665	2.834
51	1	rs12936231	17	38029120	C	G	0.028771	ZPBP2	intronic	1.89278	18.2
51	1	rs10445308	17	37938047	C	T	0.02284	IKZF3	intronic	1.37831	15.28
51	1	rs1058808	17	37884037	C	G	0.014566	ERBB2	exonic	2.92741	23.5
51	1	rs907092	17	37922259	G	A	0.010002	IKZF3	exonic	2.05626	19.79
51	1	rs8067378	17	38051348	A	G	0.0054517	ZPBP2	intergenic	-0.015294	2.397
51	1	rs12709365	17	38027400	A	G	0.0053852	ZPBP2	intronic	0.473363	9.132
51	1	rs11658278	17	38031164	T	C	0.0043016	ZPBP2	intronic	-0.059987	1.818
51	1	rs2952144	17	37960017	C	T	0.0042872	IKZF3	intronic	0.025742	3.028
51	1	rs9908132	17	38042777	T	A	0.0038356	ZPBP2	intergenic	0.183162	5.59
51	1	rs9901146	17	38043343	G	A	0.0034253	ZPBP2	intergenic	-0.188744	0.771
52	1	rs17608766	17	45013271	T	C	0.9078	GOSR2	UTR3	1.98035	19.01
52	1	rs11874	17	45017193	G	A	0.056518	GOSR2	UTR3	0.28543	7.022
53
54	1	rs112374545	19	11188899	C	T	0.39399	SMARCA4	intergenic	-0.144474	1.038
54	1	rs6511720	19	11202306	G	T	0.19528	LDLR	intronic	0.146425	5.021
54	1	rs115594766	19	11190110	A	G	0.11653	SMARCA4	intergenic	0.153563	5.133
54	1	rs112032422	19	11190292	T	C	0.094333	SMARCA4	intergenic	-0.042743	2.027
54	1	rs55997232	19	11188117	C	T	0.030389	SMARCA4	intergenic	0.234616	6.339
54	1	rs143020224	19	11187324	C	G	0.023946	SMARCA4	intergenic	-0.146912	1.021
54	1	rs142130958	19	11190652	G	A	0.0091303	SMARCA4	intergenic	-0.006903	2.52
54	1	rs112107114	19	11190074	G	A	0.0091301	SMARCA4	intergenic	0.128127	4.729
54	1	rs73015013	19	11190873	C	T	0.0091301	SMARCA4	intergenic	0.502162	9.403
54	1	rs114821903	19	11189937	T	A	0.0091113	SMARCA4	intergenic	0.023613	2.993
54	1	rs138175288	19	11189980	C	A	0.0091113	SMARCA4	intergenic	0.07837	3.905
54	1	rs148898583	19	11189205	C	G	0.0091073	SMARCA4	intergenic	-0.179049	0.822
54	1	rs55791371	19	11188153	A	C	0.0080764	SMARCA4	intergenic	0.040384	3.268
54	1	rs138294113	19	11191729	C	T	0.0080556	SMARCA4	intergenic	0.009559	2.77
54	1	rs73015011	19	11189764	T	C	0.0075561	SMARCA4	intergenic	0.034711	3.174
54	1	rs56289821	19	11188247	G	A	0.0071336	SMARCA4	intergenic	0.125865	4.692
54	1	rs12151108	19	11197261	G	A	0.0071252	SMARCA4	intergenic	-0.040271	2.058
54	1	rs61194703	19	11192193	A	T	0.0071044	SMARCA4	intergenic	0.199594	5.836
54	1	rs113722226	19	11189272	T	C	0.0070985	SMARCA4	intergenic	-0.037843	2.089
55
56	1	rs12627426	21	30519457	T	A	0.46559	MAP3K7CL	intronic	-0.023405	2.283
56	1	rs2832228	21	30534685	G	A	0.14148	MAP3K7CL	intronic	-0.109709	1.313
56	1	rs2832249	21	30557651	A	G	0.11712	MAP3K7CL	intergenic	0.179313	5.531
56	1	rs2056864	21	30568406	G	T	0.067659	LINC00189	ncRNA intronic	-0.09665	1.432
56	1	rs2832230	21	30536712	G	T	0.042665	MAP3K7CL	intronic	0.88127	12.46
56	1	rs8132759	21	30590951	G	A	0.021686	LINC00189	ncRNA intronic	0.067045	3.714
56	1	rs2832227	21	30533076	A	G	0.017423	MAP3K7CL	intronic	0.059927	3.595
56	1	rs73193808	21	30535302	C	A	0.014796	MAP3K7CL	intronic	-0.08173	1.58
56	1	rs1999323	21	30534128	C	T	0.014245	MAP3K7CL	intronic	-0.194561	0.741
56	1	rs2832271	21	30596186	T	A	0.012425	LINC00189	ncRNA intronic	-0.083393	1.563
56	1	rs56968346	21	30540165	C	T	0.0098346	MAP3K7CL	intronic	-0.453199	0.123
56	1	rs2832232	21	30540559	A	G	0.0077873	MAP3K7CL	intronic	0.063102	3.648
56	1	rs8134232	21	30571669	C	T	0.0074352	LINC00189	ncRNA intronic	-0.063829	1.774
56	1	rs73193820	21	30544669	T	C	0.0048394	MAP3K7CL	intronic	0.291016	7.096
56	1	rs66716206	21	30555654	C	T	0.0044338	MAP3K7CL	intergenic	0.428281	8.685
56	1	rs8127464	21	30559702	C	T	0.004406	MAP3K7CL	intergenic	-0.020834	2.319
57
58
59	1	rs9650630	8	9204567	G	T	0.4722	LOC157273	intergenic	0.088901	4.082
59	1	rs12677965	8	9193696	C	T	0.11271	LOC157273	intergenic	-0.71594	0.017
59	1	rs17149279	8	9195638	C	T	0.10748	LOC157273	intergenic	-0.20609	0.687
59	1	rs17149797	8	9189971	G	T	0.094938	LOC157273	ncRNA exonic	0.008044	2.746
59	1	rs1461727	8	9200350	C	T	0.093823	LOC157273	intergenic	-0.224262	0.608
59	1	rs17149807	8	9192927	T	C	0.027375	LOC157273	downstream	0.139649	4.914
59	1	rs17149817	8	9195013	C	T	0.013645	LOC157273	intergenic	0.183628	5.597
59	1	rs12546962	8	9198185	A	G	0.0094249	LOC157273	intergenic	-0.180852	0.812
59	1	rs61198364	8	9192297	T	A	0.0087447	LOC157273	ncRNA exonic	-0.315782	0.327
59	1	rs10089120	8	9209061	T	G	0.0084854	LOC157273	intergenic	0.161596	5.258
59	1	rs9329185	8	9204425	A	G	0.0078824	LOC157273	intergenic	0.007452	2.737
60	1	rs12324886	15	79054108	A	G	1	ADAMTS7	intronic	-0.254861	0.495
60	2	rs7495616	15	79054900	C	G	1	ADAMTS7	exonic	1.81434	17.56
60	3	rs117838747	15	79187811	T	G	0.59608	MORF4L1	intronic	0.1304	4.766
60	3	rs148906779	15	79176820	A	G	0.37294	MORF4L1	intronic	-0.000141	2.621
61	1	rs930392	16	30194840	A	G	0.65365	CORO1A	UTR5	0.392032	8.302
61	1	rs11644392	16	30328317	T	C	0.11708	SMG1P5	ncRNA intronic	0.369709	8.056
61	1	rs1132812	16	30198151	A	G	0.061841	CORO1A	exonic	0.653029	10.71
61	1	rs12931792	16	30156398	G	A	0.059132	MAPK3	intergenic	-0.203532	0.698
61	1	rs7195216	16	30336030	A	T	0.028164	SMG1P5	ncRNA intronic	0.571944	10.03
61	1	rs8057425	16	30182541	T	C	0.014886	MAPK3	intergenic	0.138403	4.894
61	1	rs4787494	16	30152468	T	C	0.014106	MAPK3	intergenic	-0.107891	1.329
61	1	rs12102320	16	30178516	A	C	0.012759	MAPK3	intergenic	-0.50342	0.086
62	1	rs62231957	3	14297855	G	A	0.16881	LSM3	intergenic	0.584988	10.15
62	1	rs56281979	3	14274293	C	T	0.16673	LSM3	intergenic	-0.126106	1.175
62	1	rs62233286	3	14305232	C	T	0.10213	LSM3	intergenic	0.14651	5.022
62	1	rs60838188	3	14305474	C	T	0.073194	LSM3	intergenic	-0.092043	1.477
62	1	rs17227017	3	14304145	G	A	0.06524	LSM3	intergenic	0.228338	6.251
62	1	rs55808907	3	14305952	G	A	0.052015	LSM3	intergenic	-0.046098	1.985
62	1	rs55904223	3	14299804	T	C	0.036037	LSM3	intergenic	-0.065115	1.759
62	1	rs56152607	3	14298921	T	C	0.033498	LSM3	intergenic	0.067805	3.727
62	1	rs55853936	3	14299026	C	T	0.030527	LSM3	intergenic	0.193467	5.745
62	1	rs62231954	3	14296311	C	T	0.025627	LSM3	intergenic	-0.280679	0.416
62	1	rs62231956	3	14297290	G	A	0.025031	LSM3	intergenic	-0.051777	1.915
62	1	rs56342330	3	14298856	G	C	0.023145	LSM3	intergenic	-0.007675	2.508
62	1	rs17305149	3	14277297	A	G	0.021472	LSM3	intergenic	-0.189337	0.768
62	1	rs7612736	3	14276238	G	A	0.020399	LSM3	intergenic	0.961447	13.03
62	1	rs62231955	3	14297159	C	T	0.020141	LSM3	intergenic	-0.05998	1.818
62	1	rs111066809	3	14296781	G	A	0.018806	LSM3	intergenic	-0.439625	0.136
62	1	rs56320340	3	14298959	C	T	0.017694	LSM3	intergenic	0.576952	10.08
62	1	rs9843704	3	14297304	C	T	0.01551	LSM3	intergenic	-0.045633	1.99
62	1	rs62231959	3	14298407	A	G	0.015346	LSM3	intergenic	0.399443	8.382
62	1	rs62231958	3	14298347	G	C	0.014638	LSM3	intergenic	-0.119238	1.231
62	1	rs55824951	3	14298510	G	C	0.013014	LSM3	intergenic	-0.11445	1.271
62	1	rs4685100	3	14300286	T	C	0.012268	LSM3	intergenic	0.020314	2.94
62	1	rs56242556	3	14273472	C	T	0.010175	LSM3	intergenic	0.013571	2.833
63	1	rs4794562	17	53379811	C	T	0.66152	HLF	intronic	-0.119722	1.227
63	1	rs3794752	17	53382829	T	C	0.11802	HLF	intronic	0.057783	3.559
63	1	rs12940636	17	53400110	T	C	0.085215	HLF	UTR3	2.09398	20.3
63	1	rs10445344	17	53367788	T	A	0.051326	HLF	intronic	-0.121474	1.213
63	1	rs11079159	17	53373550	A	T	0.046723	HLF	intronic	0.217998	6.103
63	1	rs11656277	17	53371047	G	A	0.025884	HLF	intronic	0.097116	4.219
63	1	rs17817857	17	53376942	C	T	0.019725	HLF	intronic	-0.505926	0.084
64	1	rs149780392	18	31500154	G	A	0.99997	NOL4	intronic	-0.256777	0.489
65	1	rs143445113	4	57940132	C	T	0.98498	IGFBP7	intronic	0.164187	5.298
66

[truncated: 18 more sheets: 10-gene_mapping, 11-pathway_gene, 12-tissue_enrich, 13-sc_enrich, 14-sc_deg, 15-phewas, 16-graph_by_cluster, 17-gwas_lookup, 18-coloc_results, 19-rg_results, 20-mr_results, 21-cohort_desc, 22-hf_definition, 23-genotype, 24-tissue_category, 25-sn_NonFailing_N, 26-phewas_network, 27-GWAS_source]
